# Supplementary material for: Immune-adaptive pathogen variation reveals targetable mediators of gram-positive bacterial killing in macrophages
Source: Sci Adv. 2026 Feb 27;12(9):eaea0375. doi: 10.1126/sciadv.aea0375 (PMC12947864; doi:10.1126/sciadv.aea0375)
Supplement: Supplementary file 2 — Data files S1 to S3 [file sciadv.aea0375_data_files_s1_to_s3.zip]

Archive with 3 entries (3 files):
- aea0375_data_file_s1.csv
- aea0375_data_file_s2.csv
- aea0375_data_file_s3.csv
