# Supplementary material for: Immune-adaptive pathogen variation reveals targetable mediators of gram-positive bacterial killing in macrophages
Source: Sci Adv. 2026 Feb 27;12(9):eaea0375. doi: 10.1126/sciadv.aea0375 (PMC12947864; doi:10.1126/sciadv.aea0375)
Supplement: Supplementary file 2 — Data files S1 to S3 [file sciadv.aea0375_data_files_s1_to_s3.zip › aea0375_data_file_s1.csv]

Gene	logFC	FDR
NLRP3	1.719396771	2.90E-06
GPR84	1.081710131	9.55E-05
ADM	0.547942329	0.000318006
CCL3L1	1.25562537	0.000318006
THBS1	1.419357691	0.000318006
CD300E	1.487057217	0.000332331
MMP12	-0.603929867	0.000412193
ARID5B	0.69228673	0.000445625
IL27	2.839366665	0.000445625
OSR2	3.534096598	0.000445625
BLOC1S5-TXNDC5	-10.42506376	0.000597585
CSF2RA	0.617244372	0.000642076
PPP1R15B	0.662921495	0.000642076
STAB1	0.502920735	0.000642076
HILPDA	0.809597375	0.000720646
IFI44L	1.895337463	0.000753692
VCAM1	0.936472163	0.000753692
ETS2	0.619856245	0.000815792
ACVR2A	0.740312445	0.000829877
E2F7	2.201867673	0.000829877
NBPF8	1.131633999	0.000829877
RHOH	1.414132975	0.000829877
SLC2A3	0.502542204	0.000829877
C1QTNF1	1.9713459	0.001172932
TIFAB	0.50173116	0.001172932
CD38	0.944616284	0.001175224
FOSL2	0.498089292	0.001175224
CP	-0.558063907	0.0013043
SKIL	0.629779281	0.0013043
SULF2	-0.491255439	0.0013043
WNT5A	1.332570243	0.001395185
ANGPTL4	0.612384972	0.001459926
ANKRD33B	1.227001196	0.001838085
HCAR2	1.170675622	0.001838085
ZBTB10	1.41183241	0.001838085
CSRNP1	1.016122286	0.001989745
DDIT4	0.699465145	0.00240164
HCAR3	0.82837203	0.00240164
KLF5	1.975643322	0.00240164
CCNL1	0.371351403	0.002450265
NAMPTP1	1.27957361	0.002450265
DPP4	-0.322846766	0.002696227
DUSP10	0.43538249	0.002724122
IRF8	0.647369867	0.002724122
FCRLA	-0.472911811	0.003457283
WASH5P	0.439859236	0.003830854
MCOLN2	1.176177396	0.00383107
TCF4	0.607987202	0.00425954
ABCA1	0.348168559	0.004742765
FCGR3A	-0.346737587	0.005207339
NFIL3	0.535807448	0.005576794
CMKLR1	0.577189139	0.005614652
GCNT2	0.58993415	0.005614652
KCNK5	1.297012357	0.005614652
OASL	1.792731595	0.005614652
TENT5A	0.338872602	0.005666181
IDO1	1.203149446	0.005785461
TNIP3	3.11171557	0.005800163
MB21D2	0.505692826	0.005867702
FSD1L	1.408346167	0.005928458
FKBP5	0.443300706	0.006037158
GPR183	1.184486758	0.006326855
ERO1A	-0.256927144	0.006544862
SLC16A6	0.391240878	0.006544862
IFIT2	1.974110565	0.006863235
GIPC3	-0.316434602	0.007054243
TLR7	0.876603614	0.007159016
IL10RA	0.453814154	0.007530512
MAP3K8	1.330989702	0.008036571
BCORL1	0.433493349	0.008449915
HERC5	1.310988592	0.008458971
AKR1C2	1.71465045	0.008611717
PLAT	2.776976287	0.008611717
THEMIS2	0.31274828	0.008611717
TIMP3	-0.271268706	0.008646539
EPHB2	0.37475262	0.009493137
AC092821.1	2.170034672	0.00964134
FPR3	0.282956713	0.00964134
NR4A3	1.367804448	0.00964134
ETV6	0.370270357	0.009978709
GPR132	1.484919433	0.01012995
CSTB	-0.220654848	0.010177755
CD300A	-0.297294867	0.011189591
ENPP2	0.676851131	0.011189591
ETV3	0.539765377	0.011189591
FZD1	0.631033383	0.011189591
RAI14	-0.302888638	0.011189591
SERPINE1	0.391970633	0.011189591
TNFSF10	1.275723795	0.011189591
CMPK2	1.750856199	0.011434377
EDEM1	0.305051048	0.011434377
MAP3K1	0.633612438	0.011434377
TCF7L2	0.501761273	0.011434377
FILIP1L	0.492100026	0.011869046
PLA2G4A	0.380612971	0.011869046
TXNIP	-0.278455986	0.01214786
SAMSN1	1.065781704	0.012148706
ADGRE5	0.210476828	0.012449293
AATK	0.634601592	0.012509851
NID1	0.786494666	0.012998685
IFNG	-6.119379075	0.013017548
MED13	0.333049482	0.013020814
PREX1	0.25987694	0.013319478
KMO	0.429086621	0.013641765
PDE4B	1.280496619	0.013641765
SLC8A1	0.252048122	0.013641765
GPR35	0.352737157	0.014525368
PIM1	0.324593636	0.014563069
PPFIBP2	0.334860937	0.014563069
KDM6B	0.710055274	0.014879745
NABP1	0.226896806	0.014879745
SPRY2	-0.276256147	0.015002112
TAGAP	0.504199699	0.015002112
HERPUD1	-0.224976246	0.015321913
GZMB	-0.982609097	0.01545693
EMP2	0.462369602	0.015595865
ARHGAP20	0.828431015	0.015795326
PLAGL1	0.362589096	0.015806035
XCL1	-3.844841635	0.015806035
EDN1	1.246125403	0.016055264
MYCBP2	0.23250425	0.016055264
KDM7A	0.270326307	0.016109943
MMP7	-0.363679091	0.016109943
BCL2	0.447570004	0.016227226
TMEM150B	0.382509035	0.016227226
TREM1	0.720443337	0.016227226
NOTCH1	0.380315928	0.016291914
TMEM91	-0.303766817	0.016291914
NFAT5	0.264918466	0.016342522
HIP1	0.548498571	0.016356883
SLC6A8	-0.25168884	0.016641281
DAPK1	0.341971464	0.016739629
MPEG1	0.259237989	0.017635035
FOXO3	0.414717455	0.018261071
NBPF9	0.382307532	0.018349324
RND3	0.656656831	0.018687597
SLC7A1	0.279432804	0.018687597
IL1A	1.811349149	0.018816352
PHACTR1	0.407950167	0.018888015
MCL1	0.286633044	0.019036499
CLDN14	-0.508530222	0.019038082
CAMKK2	0.276466131	0.019486084
DGKH	0.276317689	0.019738843
NCR3LG1	0.852259865	0.020522999
ENO2	-0.265054723	0.020768066
PPTC7	0.261669017	0.020768066
KCNJ2	1.225500173	0.020827343
LMNA	0.206266609	0.020827343
MRTFA	0.251416283	0.021515258
SGK3	0.237834594	0.021647172
ARHGAP31	0.344910087	0.021665535
NAV1	0.345521644	0.021665535
RIMKLB	0.466863795	0.021665535
CYBB	0.214085763	0.022177184
KIF21B	0.282228161	0.022177184
RNF144B	0.909241807	0.022177184
MSMO1	-0.200120849	0.022358802
GOLGA8A	0.36136442	0.022716849
HTRA1	-0.198147863	0.022716849
MDK	-0.219618307	0.022716849
OSGIN2	0.285098231	0.022716849
RAPGEF6	0.297786224	0.022716849
RIC1	0.265051479	0.022716849
SLC43A2	0.502291298	0.022716849
SORL1	0.271566012	0.022824563
GPRC5A	1.403098173	0.023110868
SIN3A	0.259039526	0.023110868
ST3GAL2	0.272033446	0.023110868
FCGR2B	-0.326682135	0.023139379
MS4A4A	-0.198496803	0.023139379
PIK3R5	0.359179219	0.023139379
IKZF1	0.35734881	0.023205155
HEY1	1.415624428	0.023251149
ARRDC3	0.260937123	0.023588394
CD163L1	0.559064036	0.023588394
EVI2A	-0.230784738	0.023588394
GCLC	-0.249880866	0.023588394
MCTP1	0.24250686	0.023588394
PDGFB	0.53072627	0.023588394
RASSF5	0.291584898	0.023588394
SLC38A3	-0.993539669	0.023588394
FP565260.3	0.223522965	0.023775679
SLC7A7	-0.185065268	0.023775679
UPP1	0.358679938	0.023775679
RTN4RL2	-0.270677822	0.025146381
GADD45B	-0.29891378	0.025294992
FAM13B	-0.209050815	0.02547603
BEX3	-0.280287343	0.025874016
CD109	-0.20638481	0.026018939
NHS	1.120776242	0.026018939
TCEAL9	-0.241620836	0.026018939
BMP2	0.812733651	0.026299602
EZH2	0.520700414	0.026299602
JDP2	0.593749692	0.026299602
KLK4	-0.322011451	0.026299602
LAMP3	1.68562443	0.026299602
NFKBID	0.636239263	0.026299602
RBM47	0.276103716	0.026299602
RNASE1	-0.504382259	0.026299602
SYNE3	0.301263711	0.026299602
CD300LB	-0.259959512	0.026418029
NFKBIZ	1.639360737	0.026418029
SERPINA1	0.291010625	0.026418029
ARNTL2	0.507562699	0.026510394
CD83	0.497651002	0.026510394
DENND3	0.432789418	0.026510394
DENND4A	0.973540128	0.026510394
EPSTI1	0.739075717	0.026510394
FABP5	-0.242406861	0.026510394
ITPR2	0.217585474	0.026510394
SCD	-0.207565549	0.026510394
SNRNP70	0.234408939	0.026510394
TGFBI	0.35005656	0.026510394
FAM160A2	0.284364925	0.026648616
AL390728.4	0.350528825	0.026779512
DCUN1D3	0.416275645	0.026779512
ZFP36	0.354871829	0.026779512
ZNF217	0.452709634	0.026779512
TRPM2	0.30678126	0.026779573
TBC1D30	0.39236921	0.026905294
ZNF189	0.409427767	0.026905294
BASP1	0.287722365	0.027131454
CR1	0.275139763	0.027131454
FSTL3	1.257675042	0.027131454
SIGLEC1	0.681519313	0.027131454
WWC3	0.475283143	0.027131454
DLL4	2.902199464	0.027302076
FGD2	0.309299554	0.027302076
FPR2	1.049573066	0.027302076
SLC2A1	0.448756336	0.027302076
STRN3	0.328951297	0.027302076
NOCT	1.101396464	0.027341929
JAG1	0.750360972	0.02772533
PEAK1	0.447862401	0.02772533
RIPK2	0.755523035	0.02772533
WWC2	0.314257643	0.02772533
RFLNB	-0.268447268	0.027862667
TWIST1	0.730316632	0.028079574
URB1	0.26664545	0.028079574
NCOA4	0.172722499	0.028085705
CDC42EP2	1.540905764	0.02817888
CHD6	0.244744942	0.02817888
STAC2	-0.351857344	0.02817888
APOL3	1.483840401	0.028369437
ERN1	0.365934997	0.028369437
MIPOL1	-0.309352761	0.028369437
MRPS6	-0.177465466	0.028369437
NR3C1	0.284436332	0.028369437
RGCC	-0.204338383	0.028369437
SLC25A37	1.185642872	0.028369437
TNFAIP3	1.152271247	0.028369437
ARHGEF10L	0.456485841	0.028452429
CLEC2D	0.672202911	0.028452429
RNASET2	-0.189886578	0.028606447
MICALL2	0.369233843	0.028856354
SASH1	0.379605436	0.028942042
TFEC	0.353146713	0.028942042
PDIA4	-0.183301151	0.029007892
SULT1A4	0.685277152	0.029007892
BTN2A2	0.577067902	0.029455409
HIVEP2	0.849082155	0.029489592
PPP3CC	0.428061323	0.029489592
SEMA4A	0.468212387	0.029489592
RAB33A	0.955208688	0.029666216
PNP	-0.203693606	0.029730343
PFKFB3	1.180980059	0.030719104
HSD17B11	-0.180761074	0.031260473
MN1	0.946860293	0.031260473
USP24	0.248120643	0.031260473
GFPT2	1.734101986	0.031509567
MSI2	-0.218272222	0.031509567
CLIP4	-0.258974888	0.031579762
KIF21A	-0.273428881	0.031579762
NRBF2	-0.198893926	0.031579762
PHLDA2	-0.461055798	0.031579762
SNX11	0.256101308	0.031579762
REM1	1.338715911	0.03175412
CCSER1	1.095673412	0.031975255
E2F3	0.279859584	0.031975255
LITAF	0.322780605	0.031975255
NPC2	-0.162787429	0.031975255
RHEBP2	-0.947396432	0.032633921
ABCC3	0.183076931	0.032950928
INHBA	0.783390091	0.032950928
SPRED1	0.610065069	0.032950928
ITGAV	0.227279733	0.033281171
KCNA3	1.260946922	0.033281171
PNRC1	0.742329592	0.033747762
C12orf49	-0.224197428	0.034194885
NUPR1	-0.452918205	0.034194885
TLE4	0.271342949	0.034194885
EREG	2.017694687	0.034305242
SNAP29	-0.184257957	0.034370462
CEP120	0.554545148	0.034375549
CRISPLD2	0.409686936	0.034375549
DDI2	-0.215470671	0.034375549
GAPDH	-0.170062153	0.034375549
MACC1	0.60936539	0.034375549
NCOA7	0.306649476	0.034375549
PCNX1	0.183353395	0.034375549
SPP1	-0.220470536	0.034375549
ZNFX1	0.300433092	0.034375549
OGT	0.259297272	0.034578783
DUSP5	0.293527615	0.034691353
MRFAP1L1	-0.255651155	0.034732869
PTGS2	2.743930045	0.034732869
ISY1	-0.239250987	0.0349455
SMC1A	0.172032847	0.035438816
TNFSF14	-0.315572318	0.035576534
AC104662.2	0.658148372	0.035680523
ADGRE1	0.607583026	0.035680523
RPS9	0.29706946	0.035680523
F3	0.426255275	0.036629419
ARL5B	1.13748903	0.036671286
BMT2	0.371039004	0.036671286
TNFSF12	-0.269144035	0.03693845
SERPINB9	0.938540604	0.036958626
IGFBP6	-0.211309638	0.03726279
KLF7	0.709615785	0.03726279
FNDC3B	0.36671088	0.037749946
IRGQ	0.221867549	0.037889514
KLHL42	0.310786367	0.037889514
SLC38A2	-0.173901669	0.037889514
MS4A7	0.196524515	0.03796998
NAMPT	1.126905747	0.03796998
PARP10	0.260875652	0.038533255
ZNF292	0.261191727	0.038533255
DNAJA4	-0.208280209	0.038558166
TMCO3	-0.165938622	0.0390017
NXF1	0.364726144	0.039043926
AFAP1	0.23227903	0.039454832
B2M	-0.146467398	0.039454832
HLA-B	-0.173797105	0.039590392
CAMK1G	0.736581436	0.039797898
EVI2B	-0.18429061	0.039797898
HLA-DQA1	0.429402974	0.039962127
SRC	0.342784388	0.04002973
ELOA	0.224004235	0.040127048
CAPN15	0.231402178	0.040277836
CERCAM	-0.175009032	0.040277836
FMNL3	0.209707303	0.040277836
NMNAT3	-0.250473116	0.040277836
PLEKHG3	0.596371316	0.040277836
RUFY3	0.366113702	0.040277836
TET2	0.248134551	0.040277836
TMEM268	0.297902367	0.040277836
TRIM36	0.539848034	0.040504835
SMURF2	0.256621284	0.040758714
BCL3	0.378286379	0.040831547
CASK	0.320407507	0.040831547
RNASE6	-0.19217667	0.040831547
SESTD1	0.340503023	0.040831547
UPB1	1.259075198	0.040831547
GTPBP2	0.200263565	0.041104448
KRT10	-0.465213074	0.041104448
PLSCR1	0.513257902	0.041104448
DIRAS2	-0.270923029	0.041111869
NEU3	0.393374836	0.041111869
PRPF39	0.329453029	0.041111869
S100A10	-0.169911608	0.041111869
STAT2	0.350419479	0.041111869
BCOR	0.317262895	0.041355047
FOXP4	0.32266392	0.041355047
PLXNA1	0.221731505	0.041355047
CALM3	-0.142026714	0.041512197
DMXL2	0.214994484	0.041512197
ELOVL6	-0.243178319	0.041512197
AL671883.2	-0.856640545	0.042088669
IDI1	-0.173967994	0.042088669
KCNAB1	0.459304829	0.042088669
KPNA5	-0.287389387	0.042088669
PROS1	-0.222993349	0.042088669
SLC7A8	-0.20057847	0.042088669
DCHS1	-0.264413422	0.042352184
ELMO1	0.17187903	0.042352184
ERCC5	-0.195732973	0.042352184
XYLT1	0.25404358	0.042352184
BABAM2	-0.234815308	0.042509485
PRRC2C	0.197997248	0.042509485
FAM102B	0.418798478	0.042627151
PLAGL2	0.565477676	0.042627151
RELB	0.282322364	0.042627151
RNF19B	1.195442038	0.042627151
GAS7	0.186152509	0.042869852
TUBA1A	-0.145727607	0.042906901
ABL2	0.234612465	0.042965325
AKAP5	-0.263419756	0.043061939
TET3	0.292388311	0.043061939
SGMS1	0.365981802	0.043359106
HAVCR2	-0.177427611	0.043472862
IL12B	4.569514683	0.043472862
NFKBIA	0.942486486	0.043472862
PLD5	1.324489051	0.043472862
USP13	0.473675003	0.043472862
HPGDS	-0.230470387	0.043512477
CAMSAP2	0.193213161	0.043749975
OAS2	0.983905067	0.043749975
NR6A1	0.736041763	0.043843824
CCND1	-0.218169369	0.043965373
SLC24A3	-0.698389163	0.043965373
RUNX3	0.224810181	0.044696205
ACHE	1.042246257	0.044995691
CLINT1	0.574543664	0.044995691
CPM	0.179324458	0.044995691
CXCL5	0.741664282	0.044995691
FAS	0.39854264	0.044995691
JMJD7-PLA2G4B	0.645995255	0.044995691
NAB1	0.223175242	0.044995691
NBPF15	0.300735949	0.044995691
NR1H3	0.14368935	0.044995691
NRIP1	0.179747488	0.044995691
PGPEP1	-0.225751201	0.044995691
PRDM1	0.248906205	0.044995691
RAPGEF2	1.556203692	0.044995691
TIAM1	0.205672793	0.044995691
WDR66	-0.215082252	0.044995691
COLQ	-0.274514119	0.045172175
FAM110A	0.314190672	0.045172175
ADCY3	-0.16607707	0.045219634
GPD2	0.214606022	0.045660303
CLIP2	0.390120315	0.046495767
DOCK2	0.202213257	0.046495767
PGK1	-0.14894829	0.046495767
SH3RF2	-0.287262708	0.046495767
SLC23A2	-0.159033472	0.046495767
STK40	0.243520128	0.046495767
ZC3H12C	0.447842067	0.046495767
ICAM1	0.543368169	0.046597165
DHX58	0.607886543	0.046999411
GUSB	-0.14628354	0.047088601
PLOD2	-0.425552862	0.047490908
TLR4	0.430637647	0.047490908
SMIM15	-0.193487552	0.047501156
MXD1	0.461243913	0.04753754
MED14	0.263150433	0.047597915
RSPRY1	0.251366292	0.047597915
CALHM2	-0.203210068	0.047842367
SERPING1	-0.187870506	0.047842367
HCK	0.247129618	0.048068056
VAV2	0.213302023	0.048068056
TICAM1	0.468897258	0.048224954
CEP85L	0.609125431	0.048465331
PIM3	0.4245868	0.048465331
RBPMS2	-0.257222049	0.048472548
HTR7	0.653847675	0.048587378
SMAD3	0.242661277	0.048691526
ATP2B2	-0.283355616	0.048770516
FICD	-0.225388459	0.048770516
ALAS1	0.145031632	0.048793106
STX10	-0.177783636	0.048800623
ARHGAP5	-0.255717238	0.049267261
LENG8	0.411988538	0.049267261
RLF	0.205889683	0.049267261
SRGAP1	0.312737788	0.049267261
AKR1B1	0.159978955	0.049385505
ARHGAP19	-0.298152969	0.049385505
CASZ1	0.486912731	0.049385505
RNASE4	-0.672316429	0.049385505
GABARAP	-0.163070945	0.049440722
BZW1P2	-0.34041818	0.049449033
IGFBP4	1.735484739	0.049449033
ZXDA	0.514964777	0.049449033
AMFR	-0.162885652	0.049619538
CD52	-0.160548746	0.049619538
DMPK	0.436941885	0.049619538
EFR3B	-0.243329125	0.049619538
POGLUT1	0.415767799	0.049619538
RNF6	-0.153591807	0.049619538
ZMYND8	0.184514594	0.049619538
RAB7B	-0.165282136	0.050148799
CD80	1.05052831	0.050367017
DDHD1	0.246172468	0.050367017
HCST	-0.164298874	0.050367017
NUP153	0.190815867	0.050367017
ALOX15B	0.192124218	0.050507415
FABP5P7	-0.21640703	0.050594041
MFNG	-0.156678007	0.050594041
PRSS53	1.116273288	0.050594041
MT-ND1	-0.175723543	0.050614177
SLC2A14	0.829742605	0.05071694
STIP1	-0.144570386	0.051003418
AHSA2P	0.251647686	0.05121524
MAP2K3	0.171298398	0.05121524
BAZ1B	-0.150616949	0.051222237
COX6C	-0.171235684	0.051397906
BCL9L	0.480813221	0.051520943
EGFL7	-0.227010455	0.051520943
METTL21A	0.30989494	0.051520943
ZFAND6	-0.172365217	0.051520943
ALDH16A1	0.150211379	0.051771256
CDK6	0.361212356	0.051771256
MIER1	0.224317644	0.051771256
PPP4R2	0.233696986	0.051787011
EHF	0.920437438	0.052186336
AGO2	0.1696937	0.052262718
ATP5F1E	-0.157292024	0.052262718
SLC1A3	0.189147339	0.052262718
PDCD1LG2	0.28600697	0.052351612
CLIC4	0.219884623	0.052686816
EPB41L3	0.289296055	0.052686816
HIPK3	0.178894701	0.052686816
MLLT11	-0.277095172	0.052686816
XPO5	0.193782434	0.052686816
PRKCB	-0.14321023	0.052759623
RASSF4	0.144380405	0.052824892
CLEC19A	1.104800759	0.052890315
SCN1B	1.135439557	0.052906162
TMEM184C	-0.154517419	0.052974705
VEZF1	0.264197656	0.052974705
BTAF1	0.29942063	0.053895252
DGAT2	0.231869653	0.053970774
MSC	0.301351827	0.054210907
TBC1D9	0.487307457	0.054210907
TUT7	-0.165973616	0.054210907
SAP25	0.840856914	0.054232048
CCL15	1.926795879	0.054323444
ZNF277	0.551000942	0.054323444
CHI3L1	-0.1352076	0.054451036
NKX3-1	1.346283136	0.054451036
ARHGEF37	-0.368149249	0.054469861
GNE	0.424513118	0.054469861
HS3ST3B1	1.442778647	0.054469861
IL15	0.634542565	0.054469861
ESPL1	0.477284133	0.054666345
SLCO3A1	0.325472977	0.054704695
PHF2	0.214994548	0.054745851
GTF2IP20	0.532130861	0.054902135
SNAI1	0.686629676	0.054902135
ATP6V1E1	-0.138796809	0.054985684
C19orf38	-0.176836684	0.054985684
CYSTM1	-0.150172867	0.054985684
GALM	-0.145449411	0.055336165
CTSK	-0.180075803	0.055486154
TPRKB	-0.395767679	0.055486154
HSPB7	-0.267249838	0.055907333
CSF3	2.130258233	0.056342928
EPC1	0.205645887	0.056342928
SLC17A5	-0.198417211	0.056342928
JSRP1	-0.991780703	0.05643731
PLP2	-0.143655251	0.05643731
FGD1	-0.368615255	0.056456269
RASL11A	0.987005371	0.056456269
BLOC1S5	-0.203608999	0.056682884
BRWD3	0.469569462	0.056682884
CLEC4E	0.374441786	0.056682884
UBR4	0.249053036	0.056682884
VASP	0.13583784	0.056682884
ATF4	-0.200306275	0.056711892
CD164	-0.182079524	0.056711892
CPED1	0.373227502	0.056711892
G3BP1	0.220729008	0.056711892
RCSD1	0.212659206	0.056711892
RPS27	-0.203103499	0.056711892
RUNX1	0.512615611	0.056711892
TMEM70	-0.215415251	0.056711892
TMEM88	1.071041531	0.056711892
HEATR1	0.210431216	0.057207361
IPO7	0.155743045	0.057225614
CDC42SE2	0.253353183	0.057342467
MYL9	-0.162540542	0.057342467
SCG3	-1.019436609	0.057493113
PLBD1	-0.156980768	0.057602015
GUCY1A2	-0.553308648	0.057898419
LAPTM4A	-0.142623903	0.057898419
P2RY6	0.589273547	0.057898419
TRIM28	0.290210626	0.057898419
NOC3L	0.370359788	0.057901638
HYPK	0.606968631	0.057905615
PPM1K	0.784879621	0.057905615
SIGLEC9	0.320216504	0.057905615
STAC3	-0.167930697	0.057905615
STEAP3	0.2710845	0.057905615
SUGP2	0.252892654	0.057905615
AC135050.2	-0.972770226	0.057967404
NACA	-0.141578943	0.057967404
NFKB1	0.822716921	0.058078031
MED13L	0.25268958	0.058201981
MYH9	0.164957389	0.058218609
ICAM5	0.286732824	0.058395737
CYTH1	0.181149454	0.05845962
ELL	0.353197106	0.058571214
MED18	-0.225667487	0.058571214
PNISR	0.262833204	0.058571214
ZC3H12A	0.87556787	0.058571214
NINJ1	0.313931593	0.058711581
CCL5	1.19637044	0.058789503
GSAP	0.242028365	0.058789503
GTPBP1	0.230172019	0.058789503
NFKBIE	0.4524849	0.058789503
OXSR1	0.171167165	0.058789503
SMIM7	-0.179924332	0.058789503
SOCS3	1.150036108	0.058789503
RPL34	-0.161139745	0.058831687
CCL7	-0.453326965	0.059149179
LNPK	-0.162351372	0.059210684
SSR2	-0.138309139	0.059210684
TPRG1L	-0.147775944	0.059210684
TRGC1	1.4695546	0.059569387
EYA3	0.206688237	0.059667732
CDK2AP1	-0.158548925	0.059739296
ISG20	1.428538507	0.059739296
LST1	-0.361923467	0.059739296
NCOR2	0.214170071	0.059739296
NOD2	0.446909293	0.059739296
SCARF1	0.419539554	0.059739296
SPINT2	-0.18136824	0.059739296
MARCKS	0.715352407	0.059916985
SLC2A5	-0.155176417	0.060361983
CARMIL1	-0.225528095	0.06037531
CREB5	0.424599209	0.060410525
STK17B	1.268547481	0.060724944
MAP1LC3B	-0.14554118	0.060878376
BTG2	0.200296658	0.061052604
GBP2	0.333376971	0.061052604
ZBED1	0.164888146	0.061139971
ZNRF2	0.216554664	0.061946976
CIR1	-0.176385231	0.062036115
CTSB	-0.122350583	0.062115777
FBP1	-0.122012136	0.062115777
KALRN	-0.219764281	0.062115777
KLF6	0.495629928	0.062115777
MAF	-0.257105649	0.062115777
SLC7A11	0.494248006	0.062213826
CLK1	0.230830515	0.063137915
SORBS1	-0.424213096	0.063137915
SRFBP1	0.25349522	0.063137915
HSD11B1	0.540205831	0.063182506
HSPB1	-0.149225285	0.063508519
NFE2L3	0.495695124	0.063508519
TAB2	0.255680601	0.063508519
ZBTB46	0.252206919	0.063508519
REL	0.698163626	0.063585653
CD163	0.371985302	0.063630817
AMPD2	0.193251246	0.063662558
TSTD1	-0.274121556	0.063853871
DDX60	0.31040149	0.064619242
RNF213	0.179440617	0.064619242
GBE1	-0.13375971	0.064819624
IL6	2.714428223	0.064819624
FBXO42	0.22609363	0.064901064
RPL26	-0.16943046	0.064901064
PHTF2	-0.160329328	0.065995754
DOCK4	0.264209537	0.066115419
SIPA1L2	-0.177912205	0.066115419
PABPC1L	0.678130477	0.066203651
PHLDB1	0.547841389	0.066203651
FOXO1	0.371077159	0.06627781
FPR1	0.769503908	0.06627781
PRMT1	0.156859708	0.06627781
RBM17	0.325007429	0.06627781
RCC2	0.175814084	0.06627781
SLC35F2	0.352409648	0.06627781
CBWD3	0.332659002	0.066548124
CPNE8	0.269640262	0.066548124
IL6ST	0.216211698	0.066705975
FSCN1	0.583661149	0.06697875
GTF2H2	-0.841097025	0.06697875
SMAD1	0.302450643	0.06697875
B4GALT1	0.571165917	0.067096438
GOLGA5	-0.155051498	0.067226926
UBE2FP1	0.913597946	0.067226926
PLEKHF2	0.464179159	0.067358346
GPBP1	0.161042145	0.067655947
IFNAR2	0.271785442	0.067655947
SF3A1	0.163266662	0.06767029
GABBR1	2.253581961	0.067695674
RFFL	0.388315088	0.067794138
JAK2	0.225706113	0.067994442
CSAD	0.434337729	0.068114588
SLC5A3	-0.216137326	0.068304515
PSMA6	0.229848524	0.068372512
RAB42	-0.244837168	0.068372512
ABTB2	0.901532403	0.068577984
DYRK3	0.430481948	0.068832518
DOT1L	0.268075925	0.069074392
GPR153	0.230965421	0.069097737
BTBD19	0.304105739	0.069123941
LY6G5B	0.784600657	0.069415047
MAP3K5	0.1603073	0.069415047
PLAUR	0.145657686	0.069415047
RAB1A	-0.124079748	0.069415047
SIK3	0.18717164	0.069415047
TMEM229B	0.557449092	0.069415047
PHETA1	-0.173253709	0.06947658
VIT	-0.401135562	0.069680243
BMS1P1	0.511440317	0.070465714
NSDHL	-0.172467687	0.070718869
SSBP3	-0.154136657	0.070718869
CTSL	-0.121216739	0.070869172
FKBP15	-0.134260433	0.070869172
MFSD12	-0.115930215	0.070869172
NCOA1	0.164166805	0.070869172
NUAK2	0.296123762	0.070869172
PLEKHM3	0.348308867	0.070869172
RAB34	-0.176948927	0.070869172
RHOU	0.635991497	0.070869172
RNASEK	-0.124303216	0.070869172
TPD52	0.27435303	0.070869172
SAMD14	0.598467681	0.07142184
SRP14	-0.135622687	0.07142184
PPP2R5C	-0.136307995	0.071505498
SH3BP5	-0.161952731	0.071505498
APLP2	-0.124390483	0.071612319
TAB3	0.185164289	0.071612319
TBC1D10A	0.230725927	0.071828788
VAT1L	-0.421780555	0.071877339
ARMC5	0.391889225	0.071914454
C1QB	0.192342603	0.071914454
POGZ	0.225130366	0.071914454
HSPA5	-0.157233452	0.072013679
SLC4A7	0.209902491	0.072073671
BCL11A	0.718457323	0.072078717
RUNX2	0.395914779	0.072078717
SDC4	0.647775203	0.072078717
RSAD2	0.93907396	0.072281929
ZNF33A	0.299952362	0.072281929
H1F0	-0.151881175	0.072505127
KLF10	-0.146686837	0.072505127
PGAM1	-0.113912539	0.072505127
PIP4K2C	-0.15799747	0.072505127
SLAMF6	-0.2804247	0.072693204
ATP2B1	0.876947816	0.073031736
SESN3	1.875346895	0.073080866
TUBA4A	-0.207716398	0.073164596
GABARAPL1	-0.136422674	0.073392041
SREBF1	0.180692794	0.073600812
FAIM	-0.178667024	0.073643362
PTPRJ	0.179399326	0.073643362
RTN1	0.154022167	0.073643362
SPRED2	0.192841845	0.073643362
EEF2	0.117446904	0.073657582
FRY	0.572204956	0.073657582
MTERF1	-0.319595083	0.073657582
PVR	0.695390418	0.073657582
RALGAPA1P1	2.516168632	0.073657582
RPL13	-0.120623906	0.073657582
TMEM59	-0.122888124	0.073657582
TMEM9	-0.169712214	0.073657582
TNFAIP8	0.72970976	0.073657582
TRIM16L	0.243383863	0.073657582
TSPAN14	0.359906997	0.073657582
IL1B	1.625659602	0.073729543
RNF7	-0.136440804	0.073729543
BSCL2	-0.165797746	0.073768749
CFAP36	-0.252897177	0.073768749
DUSP1	0.76351259	0.073768749
IFITM3	0.526266791	0.073768749
IRAK2	0.79483337	0.073768749
MAPRE2	-0.158111768	0.073768749
MT-ND4L	-0.200000187	0.073768749
PIK3CD	0.307080038	0.073768749
RASGRP1	0.264203429	0.073768749
SLC9B2	-0.303575743	0.073768749
TEPSIN	0.244144126	0.073768749
Z98755.1	-0.381997547	0.073768749
ATP1B1	-0.13993089	0.073811324
PNCK	-0.717683056	0.073811324
SLAMF9	-0.297423888	0.073811324
TUBB3	-0.224794439	0.073811324
CACNB2	0.822012641	0.074398585
CCNG2	0.19579787	0.074398585
FAM129A	0.551084142	0.074398585
FAM32A	-0.141312138	0.074398585
GNB4	0.225755124	0.074398585
PHACTR4	0.208920384	0.074398585
LCNL1	0.444714696	0.074459884
MOSPD1	-0.211631073	0.074459884
REST	0.179152002	0.074525695
SNX18	0.168288447	0.074525695
GPATCH11	-0.205864462	0.074840531
MT-CYB	-0.214262445	0.074840531
CCDC50	0.259305481	0.074910318
DDIT3	-0.318747256	0.074910318
DTX2	0.264248011	0.074910318
DYRK2	-0.147536781	0.074910318
PAM16	0.455548076	0.074910318
RPS27L	-0.152231595	0.074910318
TNFRSF4	0.692430417	0.074910318
SOX13	-0.165679396	0.075026849
PTGER2	0.513999125	0.075157934
SRSF6	0.134498371	0.075166266
MANF	-0.16480778	0.075281137
PDHX	0.185343225	0.075281137
RYR1	-0.268595959	0.075281137
TMEM39A	0.232335839	0.075281137
KLHL5	0.163912861	0.075607764
OSM	0.593463711	0.075796501
C1RL	-0.216127876	0.076134894
C9orf16	-0.12552023	0.076134894
DCLRE1C	-0.243187045	0.076134894
DGCR6	0.789335439	0.076134894
KIAA0895L	0.295821845	0.076134894
NECTIN2	0.193505106	0.076134894
PTPRO	-0.137705321	0.076134894
SWAP70	0.199009	0.076134894
TLR2	0.492310823	0.076134894
TNFAIP1	0.203081684	0.076167156
ATXN7L1	0.420286361	0.076416499
BMF	0.24970656	0.076416499
EBI3	1.251150639	0.076416499
MARCKSL1	0.566881226	0.076416499
MEAF6	-0.170970053	0.076416499
PLEKHF1	-0.231892289	0.076416499
PNPLA1	0.958079772	0.076416499
PPARGC1B	0.166383198	0.076416499
RASSF1	-0.187020375	0.076416499
SAMD9L	0.286527783	0.076416499
TJP2	0.75442614	0.076416499
TNIP2	0.241526039	0.076416499
YBX3	0.138418219	0.076416499
CHKA	-0.242576943	0.07647402
DNAJC5B	-0.21941169	0.07647402
FAM102A	-0.163621942	0.07647402
FCRLB	-0.292325942	0.07647402
FJX1	1.065872159	0.07647402
GINS3	-0.229533358	0.07647402
IGSF8	0.269588146	0.07647402
PLEC	0.223336158	0.07647402
ZC3H18	0.193686008	0.07647402
A4GALT	0.398782625	0.076669548
DSE	0.146319469	0.076669548
H2AFZ	-0.159621919	0.076669548
HINT3	-0.166769274	0.076669548
HLA-DOA	0.234720442	0.076669548
QKI	0.146455503	0.076987651
PNPT1	0.293707121	0.077111936
CHST15	-0.119372572	0.07717289
VIM	0.210138617	0.07717289
EFNB2	1.135994923	0.077277268
SEMA3A	0.314135687	0.0772866
DERL2	-0.139450462	0.077607089
DNAJB4	0.256514741	0.077607089
KDM2B	0.247482648	0.077607089
REXO1L1P	-0.435058459	0.077607089
ZMIZ2	0.208862358	0.077607089
MAMLD1	0.465041016	0.07770805
LMBRD1	-0.127864521	0.077744133
SGPP2	1.201441076	0.077744133
UNC13A	1.0827357	0.077744133
FAM168B	-0.121665307	0.077804219
ITPKC	0.247375777	0.077804219
NSFP1	-1.049451812	0.077804219
ORAI2	0.174926785	0.077804219
TIMM23B	0.396989316	0.077804219
CXCL1	1.225722227	0.078061669
BIRC3	0.857523591	0.078129738
P2RY11	-0.157023436	0.078129738
RHCG	0.961554305	0.078129738
TSC22D2	0.176569218	0.078129738
ADAR	0.149287341	0.078296745
KDELR1	-0.128258884	0.078296745
USP18	0.854580556	0.078296745
PROSER1	-0.183282584	0.078338195
KCNN4	0.181431583	0.078505359
PARP12	0.137252683	0.079537488
GARS	-0.143583551	0.079583636
IFIT3	1.256324136	0.079583636
NDST2	0.190543668	0.079583636
PALD1	0.526513451	0.079583636
RPL15	-0.12664173	0.079583636
TRMT112	-0.131648694	0.079583636
EGLN1	0.141298997	0.07971913
FMNL1	0.266868049	0.07971913
ANOS1	0.291876665	0.079805022
ALDH2	0.125636482	0.080031306
CDCA4	0.353212803	0.08023705
RNF115	0.323856113	0.08023705
MRPL44	-0.152524058	0.080259532
NUP98	0.132803448	0.080259532
KIF2C	0.489378683	0.080330015
STX16-NPEPL1	1.090734527	0.080330015
FAM78A	-0.171363152	0.080531266
MYDGF	-0.11850328	0.080531266
MT-ND2	-0.17090883	0.080653706
CLK4	0.357642106	0.080728814
HIVEP1	0.777506438	0.080728814
IL10	1.445251504	0.080728814
PSENEN	-0.146966279	0.080728814
TNFAIP2	0.995083448	0.080728814
AL109918.1	0.788060672	0.080826859
LINGO1	-0.249791441	0.081011963
ME1	0.207036118	0.081011963
PDE4DIP	0.140839196	0.081011963
SUSD6	0.14411937	0.081011963
DENND4B	0.144505034	0.081355786
ZNF121	0.32731533	0.081355786
ATP11B	-0.120103299	0.081674657
ZHX1-C8orf76	0.527340098	0.081674657
C16orf54	-0.198473429	0.081691089
RAB7A	-0.118820447	0.081796444
BACH1	0.421778285	0.081817608
SH3BGRL	-0.120327792	0.081817608
TRAP1	0.133352924	0.081817608
ARID1B	0.160229991	0.082030286
ARPC3	-0.117116075	0.082030286
BCL2L1	0.254607373	0.082030286
TOMM7	-0.136782496	0.082030286
ZNHIT6	0.25213959	0.082030286
CD302	0.214120521	0.082130165
CNBP	-0.125944232	0.082130165
RNF128	-0.148935655	0.082130165
PRPF3	0.285619213	0.082254621
SGPL1	0.15893234	0.082254621
IL21R	0.254603848	0.082936932
PTPN1	0.265146309	0.083356794
ENDOD1	-0.175263018	0.083547172
FABP3	-0.134978752	0.083547172
HSP90AA1	-0.126728242	0.083547172
SLAMF8	-0.178589506	0.083547172
ZNF746	0.195557507	0.083547172
FTL	-0.128922427	0.083903769
RCAN1	0.385393087	0.083903769
ATP6V0D2	-0.191631185	0.084015383
IFI35	0.176542327	0.084015383
SELENON	-0.137559074	0.084015383
DDX21	0.208587847	0.084266454
MFSD9	-0.214090283	0.084266454
SLCO2B1	0.121000793	0.084266454
DUSP16	0.185382955	0.084291107
UBA52	-0.121750482	0.084291107
NDUFA1	-0.142888633	0.084395759
HIVEP3	0.310694804	0.084396996
IGF1	0.541488117	0.084396996
ZBTB48	0.179959367	0.084468386
FUCA2	-0.138109711	0.084477746
ISYNA1	-0.17475626	0.084477746
PHLPP2	0.24316422	0.084477746
SUPT4H1	-0.132213418	0.084477746
USPL1	0.196172599	0.084477746
VEGFA	0.392520355	0.084477746
ANKLE2	0.212762539	0.084597144
COL5A1	-0.647959991	0.084597144
EMP1	-0.20028397	0.084597144
LIMK2	0.398699779	0.084597144
NBN	0.798096799	0.084597144
SKP1	-0.122164122	0.084597144
STON2	0.534977864	0.084597144
TSPAN3	-0.127624022	0.084597144
UBE2O	0.186101896	0.084597144
ZNF358	-0.266050218	0.084597144
ZNF664	-0.132773496	0.084597144
SLCO5A1	1.203427624	0.084746014
RPAP2	-0.184049211	0.084827526
NRBP1	-0.129608204	0.085032588
TXNDC16	0.272169563	0.085032588
SPTAN1	0.132266959	0.085058125
PKIA	-0.698419208	0.085091645
ZSCAN29	-0.17726623	0.085091645
LILRB5	0.61412434	0.085218273
RTP4	0.682706926	0.085316478
RPL36A	-0.148693775	0.085455684
CTNND1	0.133160735	0.085486344
CNIH4	-0.174037555	0.085487395
ARID4B	0.187624905	0.085679155
CBL	-0.168541697	0.085777413
DAPP1	0.328592602	0.085777413
DDX39A	0.194511561	0.085777413
DNAAF1	1.553378699	0.085900703
BAZ2A	0.122302432	0.08599761
CPQ	-0.130726744	0.08599761
CXCL3	0.981787178	0.08599761
EHD1	0.692980168	0.08599761
PRKAR1A	-0.12449676	0.08599761
ETV3L	1.07249307	0.086034589
APBB1	-0.229776495	0.086076016
DNAJB2	-0.128173784	0.086327434
MYPOP	0.324273242	0.086380822
SCG5	-0.317073928	0.086455408
SELENOO	0.191361651	0.086455408
MTHFR	-0.176415659	0.086471551
SETD5	0.189763464	0.08649623
ATP6V0E1	-0.117395511	0.086514662
DMWD	0.282182413	0.086596077
PPIG	-0.146472438	0.086596077
C14orf119	-0.125973647	0.087176628
DYNLL2	-0.126686441	0.087176628
MMP8	-0.400304288	0.087176628
NOL6	0.123589747	0.087176628
FRMPD2	-0.573123593	0.087229177
PRKAA1	0.137616504	0.087359931
TTLL3	0.300308131	0.087359931
NISCH	0.140428617	0.087636804
SYT5	-0.642891922	0.087636804
RABAC1	-0.151944088	0.088173831
ARAP2	0.162606853	0.088602277
TNF	1.488152218	0.088602277
PCSK5	0.207426852	0.088711257
EXT1	0.294537161	0.088774878
PLEKHM1P1	0.24483429	0.088774878
PTPN13	0.292806913	0.088774878
LTBP2	0.267387904	0.088871209
RASGEF1B	0.437998781	0.088871209
STX7	-0.124467094	0.088871209
ZNF768	-0.187894598	0.088871209
LPAR6	-0.215149399	0.088995842
AMZ2	-0.121870123	0.089119315
DNAJB9	-0.124669412	0.089119315
GAB2	0.167791891	0.089119315
UBL4A	-0.147155275	0.089119315
DENND5A	0.729828138	0.089144742
TNC	1.55786455	0.089344053
BORCS6	-0.188142505	0.089427413
COMMD6	-0.174964736	0.089427413
ITGB5	-0.105548368	0.089427413
ARPC5L	-0.171273666	0.089473774
CD36	-0.141850004	0.089473774
CDK5RAP2	0.268494445	0.089473774
FOXP1	0.306751956	0.089473774
GSE1	0.147271184	0.089473774
RNF2	0.289572048	0.089473774
TCAF1	-0.178484642	0.089473774
TRAM1	-0.135061811	0.089473774
AC106886.5	-0.15610077	0.089483207
PPIB	-0.119275754	0.089483207
SINHCAF	0.832642111	0.089758582
MMP25	0.40130154	0.089817673
FCER1G	-0.126136522	0.090092919
ITIH4	0.709040229	0.090432482
TBC1D12	0.263295944	0.090467151
RCBTB2	-0.159500321	0.090975803
WIPF1	-0.137814783	0.091117453
GMPR2	-0.148584604	0.091269814
IL15RA	1.052712677	0.091269814
TP53INP2	0.264559984	0.091269814
ERRFI1	0.305556477	0.091281922
CLCF1	1.282319921	0.091560136
CSF2RB	0.179600071	0.091560136
GNPDA1	-0.123951944	0.091560136
LAIR1	0.355525058	0.091560136
MRAS	-0.112703638	0.091560136
PPP1R14B	-0.136551557	0.091560136
YWHAQ	-0.113652632	0.091560136
OLR1	0.157238698	0.091803641
HOMER1	-0.174087276	0.091876222
YWHAZ	-0.101785473	0.091876222
LCOR	0.151007801	0.091889693
HELZ2	0.788919216	0.092009955
RAP1A	-0.126533522	0.092009955
CAPN3	-0.295417722	0.092064332
EBP	-0.130927714	0.092064332
RBBP8	0.253670121	0.092064332
SLBP	-0.187593716	0.092189489
CCDC28B	0.484714739	0.092207202
TMEM26	0.710876283	0.092207202
ARPC1A	-0.147738423	0.092218764
BTG1	0.37511231	0.092268143
KCTD9	-0.173664309	0.092268143
BCL6	0.202120064	0.092441166
RGL1	0.634881375	0.092441166
SIAH2	0.938309363	0.092441166
SSTR2	0.450657592	0.092441166
ALDOC	-0.216490308	0.092644147
ATRIP	0.342635716	0.092644147
PFAS	0.290380556	0.092644147
ITGB8	0.884695139	0.092663112
ELF4	0.160330965	0.092742662
CYLD	0.201932074	0.092833385
FRMD6	0.523619652	0.092833385
PI4K2B	0.229833553	0.092833385
ACOX1	0.125850239	0.092899579
HIF1A	0.298361249	0.092899579
MED12	0.148921557	0.092899579
TBL2	-0.12012062	0.092899579
PPP1R3B	0.229403549	0.093011091
TOGARAM2	-0.261439898	0.093289537
CDKN2B	0.433780864	0.093296391
KDM6A	0.193280899	0.093363903
LRP12	0.38637057	0.093363903
LUC7L	0.226964556	0.093363903
DAZAP2	-0.107805451	0.093434906
OXR1	-0.177975887	0.093434906
COBL	-0.217132649	0.093662549
MTF1	0.203786517	0.093662549
SCAF4	0.16807997	0.093662549
RRAGC	-0.131506371	0.093664422
INPP4A	0.119378557	0.093827714
CBX6	0.348158064	0.093901693
PRF1	-0.857388003	0.093901693
TOB1	-0.234402484	0.093901693
BRI3	-0.130096836	0.094074558
IPO5	0.134299328	0.094074558
SDF2L1	-0.163479289	0.09434095
ST3GAL1	0.122578981	0.094491745
ACTB	0.118079169	0.094522055
BZW1	-0.129704308	0.094522055
C11orf96	0.633115406	0.094522055
C12orf75	-0.477992317	0.094522055
C6orf48	-0.149894229	0.094522055
CALCRL	0.742397588	0.094522055
CDYL2	0.246387922	0.094522055
DYNLL1	-0.120879338	0.094522055
ELOVL7	0.801290581	0.094522055
GLMP	-0.118871841	0.094522055
IL9R	-0.520620929	0.094522055
SLC35F6	-0.135654506	0.094522055
SNX22	-0.450220087	0.094522055
TMA7	-0.140826181	0.094522055
TSHZ1	-0.185717417	0.094522055
ZFX	0.8139597	0.094522055
AQP9	0.166246004	0.094647707
MTND2P28	-0.165297071	0.094647707
MGAT2	0.159811016	0.094995994
ADAMTSL3	-0.355087021	0.095105901
PTGIR	0.848902573	0.095105901
PTPRF	-0.212763626	0.095105901
SBK1	-0.9420511	0.095105901
NPL	-0.102656683	0.095263571
TMPO	0.253401872	0.095508483
ATRAID	-0.118316909	0.095652215
BIRC2	0.266657064	0.09646653
ATP5MC2	-0.137078607	0.096683981
SUMO1	-0.124697459	0.096683981
PPP2R3A	-0.173939998	0.096763167
ITPKB	-0.143922129	0.096954555
NEDD4L	0.252513943	0.096954555
TYROBP	-0.109413482	0.096954555
VEGFB	-0.139950345	0.096954555
WBP11	0.140022265	0.096954555
CREBZF	0.265754167	0.096995106
KDM4C	0.181803791	0.096995106
LRRFIP2	0.160189874	0.097036315
DRAM2	-0.130295216	0.097406852
RRAS	-0.116203786	0.097406852
KCTD5	-0.140630928	0.097431225
TNIP1	0.42334739	0.097718989
NDUFS5	-0.134081745	0.097812441
WIZ	0.174591728	0.097812441
ICAM4	0.280319196	0.097854374
PDCD11	0.213970008	0.097854374
PDHB	-0.124197863	0.097854374
TM2D1	-0.198188287	0.097854374
DPYD	0.143211553	0.097854584
GK5	0.271216747	0.097854584
TENT4A	0.179395733	0.097886104
COPZ2	-0.347138355	0.098062454
IL23A	1.561728744	0.098062454
PRDX2	-0.123320034	0.098062454
SEL1L	-0.13592553	0.098062454
SLC22A23	0.52610702	0.098062454
CNOT2	0.156831831	0.098104682
CWC25	0.230248303	0.098135824
DUSP2	0.496037002	0.098135824
PANX1	0.153126428	0.098135824
PDCD4	-0.159976084	0.098135824
RMDN2	-0.228109813	0.098135824
CLEC4D	0.962118816	0.098175228
SLC38A7	-0.112741746	0.098175228
ASB6	0.141658622	0.098252261
NCAPG	0.465124498	0.098252261
MGRN1	0.125758098	0.098320001
ARHGAP32	0.313056694	0.098394099
POLR3C	0.815509252	0.098394099
TIGAR	-0.141423096	0.098394099
ACSL1	0.618393695	0.098401841
SHISA9	0.492528275	0.098717146
TMED9	-0.106574804	0.098717146
TRIM16	0.153157535	0.098717146
BRK1	-0.132020686	0.098985774
RAVER1	0.151395395	0.098985774
MEA1	-0.132593493	0.099118601
RFC1	-0.187041009	0.099118601
SYNRG	-0.113306054	0.099118601
ZNF366	0.129476791	0.099118601
CLDN7	-0.263652017	0.099333387
AL663070.1	0.685491555	0.099417226
BRCC3	-0.14651608	0.099417226
CEP170B	0.174873247	0.099417226
CSNK1G3	0.299351402	0.099417226
PHF23	-0.15972365	0.099417226
ST8SIA4	0.392815097	0.099417226
PURA	-0.187564718	0.099538896
FAM111A	0.157796715	0.099539422
SLC25A28	0.430204257	0.099539422
MAS1	-0.625755817	0.09960408
MRTO4	-0.123416824	0.09960408
PINX1	0.304511372	0.09960408
DCP1A	0.375534533	0.099896442
KCTD2	-0.153455293	0.099896442
MNDA	0.298907022	0.099896442
MRPL18	-0.134965712	0.099896442
RAB37	-0.416784874	0.099896442
SFPQ	0.216415215	0.099896442
SNX9	0.18081793	0.099896442
AL049634.2	-0.696849246	0.100007841
FAM157A	0.265921273	0.100007841
GPR82	-0.401031753	0.100007841
LY75	0.195324323	0.100007841
SRD5A3	-0.140957572	0.100007841
ANXA7	0.15135508	0.100131889
EIF1	-0.133662769	0.100131889
IL1R1	0.222245623	0.100131889
MICAL3	-0.135776222	0.100131889
NEDD8	-0.121015146	0.100131889
PCSK6	-0.204477192	0.100131889
PITHD1	-0.120973441	0.100131889
TPI1	-0.113097714	0.100131889
HMGCR	-0.134887916	0.100411725
ATP6V0C	-0.11377661	0.100503297
PIGN	-0.1398587	0.100503297
CDR2	-0.171046929	0.100589194
CFP	0.332896941	0.100589194
IL7R	1.405973346	0.100589194
KIF16B	-0.140173683	0.100589194
NSUN5P1	0.353396331	0.100589194
NT5C3A	0.53798937	0.100589194
CARHSP1	-0.194481538	0.1005937
POLR2G	-0.168742738	0.1005937
ARF5	-0.116011789	0.100716739
GTF3C4	0.132458958	0.100716739
SARNP	-0.155630979	0.100986845
MTHFS	-0.19383561	0.101297722
AZIN1	0.125138044	0.101301266
SERPINB2	2.028055835	0.101340672
GFOD1	-0.228726259	0.101388593
TIMM10B	-0.114411021	0.101388593
VAMP8	-0.113297603	0.101388593
ARL1	-0.129824426	0.101486101
ITGB1	-0.107931963	0.101486101
Mar-03	0.443083641	0.101486101
CLCN4	0.809109512	0.101495199
DDX17	0.126404183	0.101658084
SPEN	0.11281359	0.101763673
FBN2	0.802787577	0.102589165
GNA15	0.113943192	0.102589165
GTF3A	-0.119856449	0.102589165
IL12RB1	0.313892935	0.102589165
LAPTM5	-0.103573623	0.102589165
MT-CO1	-0.210134879	0.102589165
PTGER4	0.824127504	0.102589165
TGFB1	-0.114176977	0.102589165
WTAP	0.693280718	0.102589165
YPEL3	-0.20306782	0.102589165
CLK2	0.197212275	0.10291383
BID	0.214529376	0.102978054
DCUN1D1	0.23811261	0.102978054
EMC2	-0.165300695	0.102978054
PDPK1	-0.141052452	0.102978054
ELOC	-0.124980219	0.103348725
GALNT3	1.058716376	0.103348725
VKORC1	-0.116086371	0.103401526
BAZ1A	0.534994215	0.103436489
MXRA7	-0.187907837	0.103436489
RAD50	-0.237637273	0.103436489
RND1	0.904631306	0.103436489
UBL5	-0.13416174	0.103500077
CD40	0.818280298	0.103529935
RP9P	-0.364820327	0.103529935
ADAP2	-0.132530334	0.103742433
ADORA2A	1.184423404	0.103742433
B3GNT8	-0.208844475	0.103742433
CEBPZOS	-0.151310228	0.103742433
FRG1	-0.17566727	0.103742433
GCH1	0.912686968	0.103742433
HELB	0.379376498	0.103742433
KIAA0930	-0.117486725	0.103742433
KLF16	-0.139116213	0.103742433
MFSD2A	0.215761705	0.103742433
NATD1	-0.206243558	0.103742433
NOP10	-0.125063864	0.103742433
STX3	-0.163335187	0.103742433
TUBA1B	-0.11490672	0.103742433
VPS41	-0.118802619	0.103742433
CLUH	0.134316885	0.103767592
GALNT4	0.396098983	0.103767592
RAB5IF	-0.113668166	0.103767592
BCAS2	-0.168985706	0.103810307
CERS4	0.250531356	0.103810307
G0S2	0.48227771	0.103810307
HOMEZ	0.138905511	0.103810307
PIP5K1A	0.130254263	0.103810307
SCNM1	-0.164100574	0.103878193
UQCRB	-0.127797515	0.103878193
CLN5	-0.126231061	0.103965603
ZNF165	-0.382266362	0.103965603
USP42	0.265405531	0.104026349
NDUFA3	-0.277358356	0.104384461
SEC11A	-0.119258666	0.104469509
ATP6V1D	-0.134137938	0.104494843
MAPK8IP3	0.210970166	0.104544807
ARHGAP45	0.112953167	0.105042366
EPM2AIP1	0.247953857	0.105042366
H2AFY	-0.099183376	0.105042366
KLHDC8B	-0.212362696	0.105042366
OSBPL8	-0.122135352	0.105042366
PIGC	-0.270789486	0.105042366
RPL37	-0.143782966	0.105042366
SPPL2B	0.198513762	0.105042366
TRIM23	-0.218283177	0.105042366
TUBGCP6	0.184023337	0.105042366
UFC1	-0.140869141	0.105042366
S100A11	-0.10159308	0.105545843
AP3S1	-0.154403242	0.105575504
CREBBP	0.180916181	0.105575504
IL18	0.982343566	0.105821221
ABCC6	-0.584724063	0.105861267
GTF2IP13	0.389504943	0.105861267
LTBP3	-0.152584159	0.105861267
MCFD2	-0.143760868	0.105861267
PPP1R35	-0.298728509	0.105861267
RETREG1	-0.237881518	0.105861267
RNF130	-0.124403794	0.105861267
SLC2A6	0.524887271	0.105861267
TPD52L2	-0.10143165	0.105861267
CEACAM19	0.82095206	0.105889221
Mar-07	0.130811372	0.105964649
RAP2C	0.442735188	0.105964649
RHOG	0.161624026	0.105964649
PDLIM7	0.127788933	0.106056356
SLC9A9	0.26356971	0.106056356
STX11	0.218524239	0.106056356
ZNF385A	-0.179309269	0.106404016
GPR160	-0.3980043	0.1064814
ANXA1	-0.115786146	0.106705257
PLD2	0.211437629	0.107102202
ANG	-0.554712353	0.107320029
MEIS3	-0.318283174	0.107320029
MSH6	0.295044151	0.107320029
PTX3	1.975173903	0.107320029
TMEM251	-0.134053747	0.107320029
TRIM22	0.207826269	0.107320029
ZBTB38	0.166750457	0.107320029
ZHX2	0.86099372	0.107320029
ATAD3B	0.303023602	0.107425118
ATP6AP2	-0.104195296	0.107425118
BZW2	0.192938044	0.107425118
ERO1B	0.241084556	0.107425118
EVA1B	0.246617242	0.107425118
IER5	0.120016629	0.107425118
IFNGR2	0.334354811	0.107425118
INSM1	-0.250111641	0.107425118
LIX1L	0.201611134	0.107425118
LY96	-0.140410043	0.107425118
MT-CO3	-0.166975157	0.107425118
PRKDC	0.234265381	0.107425118
RAI1	0.167045211	0.107425118
RIF1	0.173319629	0.107425118
SLF2	-0.136226024	0.107425118
STK17A	0.193856073	0.107425118
SUCLA2	-0.134945558	0.107425118
SYMPK	0.156656458	0.107425118
TRIM11	0.146898316	0.107425118
UTP18	-0.132677262	0.107425118
ZNF254	-0.250240018	0.107425118
NIPAL3	-0.151305143	0.107487582
ZNF564	-0.38983828	0.107568251
NFS1	-0.191869046	0.107823245
ZADH2	-0.128336161	0.108147867
CDC42EP4	0.435223973	0.108366691
CRTC1	0.212418059	0.108366691
GRIN3B	-0.540504218	0.108366691
METTL7A	-0.115962185	0.108366691
UBA7	0.123586227	0.108366691
VAV3	0.252639789	0.108366691
SACS	0.261270288	0.108799942
EIF2AK4	-0.129010303	0.108892755
HRH1	0.230416221	0.108892755
ANAPC2	0.158471388	0.108992321
HSPA4	-0.121240254	0.108992321
MINK1	0.183917397	0.108992321
WDR18	0.202322273	0.108992321
DDX47	0.194690185	0.1090854
LAD1	1.223134596	0.1090854
BOP1	0.224436217	0.109219636
DHX37	0.185252485	0.109317253
FXYD5	-0.108208892	0.109317253
SNX3	-0.109925386	0.109410314
ZMAT2	-0.11856627	0.109410314
ENGASE	0.231376987	0.109508488
C3orf38	0.152259661	0.109922394
HSPE1	-0.135977465	0.109922394
KIAA0232	-0.114521113	0.109922394
CAD	0.149477785	0.109928824
CYBRD1	-0.111202146	0.109928824
PPP2R5A	-0.159253799	0.109928824
SIGIRR	-0.192932597	0.110207911
TBRG4	0.135174503	0.110207911
SH3GLB1	-0.107509643	0.110525949
MICB	0.30442629	0.110613619
ALG2	0.129570142	0.110627106
CAP1	-0.100536375	0.110627106
SART3	0.125534258	0.11063742
DPYSL2	0.133639517	0.110757468
IQGAP2	-0.106961468	0.110878716
SYVN1	-0.106462281	0.110878716
ME3	0.334721637	0.111194779
APP	-0.104708377	0.111201966
PIK3R3	-0.251385459	0.111201966
BTBD6	-0.161709214	0.111238549
CCRL2	0.221322857	0.111238549
CEP135	0.653235107	0.111238549
PDK4	-0.305919586	0.111238549
RAB12	0.481480314	0.111238549
STAT5A	0.485176876	0.111238549
ZNF598	0.254869985	0.111238549
HPS3	-0.154192184	0.111294846
UXS1	0.15514512	0.112050956
KMT5C	0.264008425	0.112218392
RTEL1	0.20356041	0.112218392
UBE2D1	0.510711486	0.112218392
FAM83D	0.915928491	0.112266292
KMT2B	0.112197222	0.112266292
MOB3A	-0.116983528	0.112266292
PTPRK	0.69375874	0.112266292
ZC3H4	0.247140981	0.112266292
ZNF101	-0.200928306	0.112266292
RAB13	-0.124942731	0.112359797
GNG7	-0.453611528	0.112548788
TDRD9	-0.173023207	0.112548788
TM4SF19	-0.133611095	0.112548788
TMEM167A	-0.127255367	0.112548788
CANT1	0.133159912	0.112838518
CXCL8	0.844168545	0.112838518
MAEA	0.109910055	0.112838518
MMADHC	-0.105883805	0.112838518
SLC31A1	-0.132680833	0.112838518
TBL3	0.134793863	0.112838518
ANPEP	0.097609663	0.112922884
CHD9	-0.178268152	0.113007437
AP000347.1	0.266378551	0.113032863
BDH2	-0.20232414	0.113032863
BRD4	0.139301463	0.113145471
MT-ND4	-0.167299428	0.113560116
TMEM182	-0.271391348	0.113610403
UPF3B	-0.202927165	0.113710494
LAMTOR5	-0.109648983	0.114238565
RNF138	0.248187339	0.114238565
TRAF1	0.996660541	0.114238565
HOXA1	-0.433227158	0.114321604
ANXA5	0.110929422	0.114720321
FAM124A	0.206497091	0.114720321
PRR13	-0.09954431	0.114720321
PSMD10	-0.130392936	0.114720321
RALGDS	0.238664352	0.114720321
SEC31B	0.431139373	0.114720321
TTL	0.110906924	0.114781324
IFI44	0.559276388	0.114803883
MAN2C1	0.164343489	0.114951088
PARP14	0.337785495	0.114951088
C11orf54	-0.173210868	0.115093229
CCDC57	0.216308425	0.115093229
HNRNPDL	0.116444856	0.115093229
ICAM3	-0.205864736	0.115093229
MT-ND6	-0.723018753	0.115093229
STOX2	-0.181099124	0.115093229
TRMT5	-0.150948376	0.115093229
USP12	0.364595466	0.115093229
C4orf46	0.45631982	0.115525117
LACC1	0.148472949	0.115525117
TEC	0.278695093	0.115525117
USP33	0.26871856	0.115525117
SEPT7P2	0.422709884	0.115562984
ALPK3	-0.290495861	0.115777618
FAM210A	0.193903534	0.115777618
ISG15	0.709234641	0.115777618
METRNL	0.143458295	0.115777618
MOSMO	0.303269513	0.115777618
NDRG4	-0.155993502	0.115777618
OGFRL1	0.383707475	0.115777618
MTMR14	0.110197268	0.115855299
RASD1	-1.120224754	0.115882423
CD44	0.3270614	0.116015379
PGRMC1	-0.122226158	0.116015379
TFEB	0.131735228	0.116015379
THRA	-0.151302133	0.116015379
ALDH1A1	0.129485836	0.11602062
PAN3	0.145644439	0.11602062
SCRN1	-0.18478354	0.11602062
CEP350	0.125216333	0.11603224
PUM3	0.225046492	0.11603224
CFLAR	0.36044418	0.116037489
EIF4ENIF1	0.183799666	0.116037489
GRAMD1A	0.67796789	0.116232669
CYFIP1	-0.100884077	0.116463717
YIPF5	-0.11963449	0.116522589
ATG13	-0.11662748	0.11654117
IDH1	-0.119952015	0.11654117
IL18BP	-0.112195111	0.11654117
TRIM14	0.134760724	0.116825331
CYTH3	0.175851645	0.116972966
RPP30	-0.209168687	0.116979634
EXO5	-0.270037062	0.117087297
EIF4EBP2	-0.140127824	0.11725032
WDFY1	-0.106111031	0.117428767
CAVIN1	-0.148728762	0.117512007
FOS	-0.321632502	0.117550993
OAZ1	-0.102364388	0.117550993
PAFAH2	-0.126295783	0.117550993
PET100	-0.178267981	0.117550993
ZGPAT	0.143647927	0.117550993
TLK2	0.144462945	0.117579791
CENPBD1P1	-0.146938276	0.117940104
CRIM1	0.495813778	0.117940104
PRDM8	0.996771498	0.118186127
ARHGAP26	0.114210433	0.118233322
NPC1	-0.104639251	0.118233322
NRP2	0.100339001	0.118233322
CBX8	-0.420171434	0.118420895
STOML1	0.288284587	0.11847707
AP1S3	0.255327814	0.118980017
GTDC1	0.168695636	0.118980017
IFIT1	1.610344222	0.118980017
MCMBP	0.208454835	0.118980017
RAP2B	-0.138893516	0.118980017
OPN3	0.120042265	0.119013542
ATXN7	0.162186912	0.119360176
GADD45G	-0.27492805	0.119599472
COX17	-0.15490448	0.119756184
N4BP2L1	0.696323572	0.119838779
OR10H1	-0.54803633	0.119838779
SLC30A7	0.173126548	0.119838779
CNTLN	0.352677674	0.120075126
MRPS33	-0.191885235	0.120075126
NFE2L2	0.213401836	0.120075126
PTPRA	-0.112694616	0.120075126
FAHD2A	0.18744787	0.120171739
IL3RA	0.49056987	0.120171739
PTK2B	0.146253121	0.120656723
C18orf32	-0.135181629	0.120848787
GTPBP4	0.16907096	0.120874776
CCDC32	-0.134424078	0.120895183
CDC42EP1	0.232100649	0.120895183
CRYBG1	0.10826446	0.120895183
GPR141	0.399062362	0.120895183
LMNB1	0.429086242	0.120895183
LTB4R	0.167725573	0.120895183
NHLRC1	-0.334259606	0.120895183
PARP9	0.202172738	0.120895183
PRCC	0.112133444	0.120895183
SDHAP1	0.19180743	0.120895183
TBC1D8B	-0.272987561	0.120895183
TMCC1	0.157953203	0.120895183
XAF1	0.955385281	0.120895183
FAM120AOS	-0.102286	0.121350622
SRSF7	0.142583897	0.121350622
ACTR10	-0.101979626	0.121389359
PGBD2	-0.357443681	0.121424862
ARPC2	-0.090495521	0.12166998
GRAMD2B	0.651632205	0.12166998
LILRB1	0.568469032	0.12166998
PRKCD	0.113652665	0.12166998
SOGA1	-0.171530057	0.12166998
SYT17	0.53498041	0.12166998
TMCO1	-0.106628536	0.12166998
DDX58	0.920759495	0.1216941
FCHSD2	0.309946334	0.121719483
TAF1C	0.292224234	0.121719483
VAV1	0.179366961	0.121719483
RTCA	-0.112073382	0.121748821
TMEM254	-0.132036203	0.122113612
CCL20	1.224054907	0.12214915
IGF2BP2	-0.189679466	0.12214915
LRCH3	0.163841218	0.12214915
MFSD11	-0.14383234	0.12214915
REC8	0.478917222	0.12214915
DRAM1	0.525695137	0.122905406
EHD4	0.129982046	0.122905406
GALNT12	-0.178358472	0.122905406
GLT8D1	-0.149257933	0.122905406
JUNB	0.101553654	0.122905406
KITLG	0.231400704	0.122905406
SDC2	-0.132511876	0.122905406
SOCS2	0.798063204	0.122905406
C19orf66	0.186125212	0.123231505
PHLDA1	-0.193684354	0.123231505
SFSWAP	0.14736168	0.123231505
GJB2	0.207349059	0.123318789
TTF2	0.199583559	0.123324318
LARP4B	0.11263134	0.123622922
MARK3	0.118571954	0.124346196
STK26	0.733043615	0.124346196
MTRNR2L3	-0.210422004	0.124405214
RAB5B	-0.105667331	0.124405214
RNF216	0.117131757	0.124405214
ST13	-0.104202314	0.124439725
FAM208B	0.264476336	0.124581744
TRMT1L	-0.168633445	0.124581744
B4GALT5	0.426159801	0.124727978
NUP43	-0.167604446	0.124776948
VTI1A	-0.119790043	0.124776948
RNF168	-0.194159576	0.124820508
MOAP1	-0.134091108	0.125541768
SYF2	-0.149917727	0.125561755
ARHGAP30	-0.0983874	0.125631769
RIMS3	-0.224350708	0.125758499
SMG1P4	-0.926366583	0.125799398
AL390719.1	0.250794155	0.126062383
AKT3	0.228183866	0.126107574
SIX5	0.649885788	0.126107574
TNFSF9	1.245987055	0.126107574
TP53BP2	0.316484797	0.126184496
TMEM50B	-0.181629532	0.126214864
NUB1	0.425154841	0.126481168
AMMECR1L	0.132975876	0.126510385
DISC1	0.328481674	0.126510385
FAU	-0.095739476	0.126510385
OSTC	-0.114003781	0.126510385
CASP7	0.360886979	0.126635048
FAM217B	-0.207522724	0.126635048
SBF2	0.138874729	0.126635048
C6orf226	-0.416733702	0.126805389
RBM18	-0.148095266	0.126805389
UBA5	-0.16666171	0.126805389
CKAP2L	0.454486384	0.127175177
CTTNBP2NL	0.110359038	0.127175177
PPM1B	-0.139020589	0.12724639
Sep-11	0.13742643	0.12724639
PHKB	0.122547284	0.127602586
ADAM17	0.23115428	0.128173482
ATP2B4	-0.217011658	0.128173482
BARD1	0.298287934	0.128173482
C1orf115	-0.16668946	0.128173482
IFIT5	0.771043709	0.128173482
KMT2C	0.116289521	0.128173482
RGS2	0.245053691	0.128173482
ZBTB5	0.305804798	0.128173482
C1orf162	-0.125087827	0.128267875
ATXN1	0.100739836	0.128424849
CTPS1	0.25653564	0.128527298
SORD	-0.136313082	0.128554298
ZNF772	-0.293147923	0.128608491
RHOA	-0.092822249	0.128710113
TAX1BP1	-0.099103572	0.128845675
VAMP5	-0.205489071	0.128956713
DOCK5	-0.128234852	0.129010305
SHISAL1	0.870598947	0.129010305
PGBD5	-0.122077417	0.129386958
RAB9A	0.128462725	0.129386958
SH3BGRL3	-0.088653268	0.129386958
TRIM5	0.210155269	0.129386958
GCC2	-0.155303168	0.129418828
C4orf3	-0.111490004	0.129629878
DECR1	-0.109259912	0.129629878
HLA-DRB5	0.34409147	0.129629878
HPSE	0.352111027	0.129629878
RNF187	-0.119077793	0.129629878
RPF1	-0.154690373	0.129629878
COL6A1	0.183112916	0.129734661
DCP2	0.122270644	0.129804913
ITPR1	0.0997131	0.129804913
SCOC	-0.130682816	0.129804913
LAMB3	0.565243667	0.129873597
DHRS9	-0.1354628	0.129932695
ITGB7	-0.307406306	0.129932695
RBMXL1	0.270269462	0.129932695
RAB21	0.176422761	0.130164441
SNTB1	-0.124892256	0.13030688
ZNF609	0.143099599	0.13046138
DDX5	0.162521662	0.130521325
TMEM230	-0.098444293	0.130521325
AP1B1	0.092913295	0.130940797
ARC	-0.764510431	0.130940797
CITED2	-0.192333672	0.130940797
DPM1	-0.157206522	0.130940797
EDF1	-0.101716189	0.130940797
FLT1	0.207163215	0.130940797
GADD45A	0.887779884	0.130940797
MMP19	-0.092355401	0.130940797
PQLC2	-0.15642513	0.130940797
PSTPIP2	0.569533521	0.130940797
S100A6	-0.119732259	0.130940797
S100Z	-0.389050728	0.130940797
TPST1	0.249210296	0.130940797
EIF2AK2	0.320324928	0.131126838
SLC41A3	-0.143781616	0.131126838
UBP1	0.127166891	0.131126838
SNAPC2	-0.152774031	0.131223327
NOP14	0.147868462	0.131449753
OTUD1	0.233642339	0.131563781
SHTN1	-0.102188461	0.131616673
UAP1	0.203360079	0.131856677
GTF2A2	-0.152750252	0.132186717
OTUD7B	-0.149019649	0.132186717
POMP	-0.112110781	0.132186717
PPID	-0.121478233	0.132186717
SOD2	0.463885206	0.132186717
RELT	0.134653453	0.132248084
WDR86	-0.427556919	0.132360762
GABPA	-0.129736708	0.132859101
CRCP	-0.14517805	0.132874862
PAX8	-0.170346772	0.132908555
NAV2	-0.226077427	0.132991467
DAD1	-0.113915111	0.133028557
SOWAHC	-0.306051853	0.133127479
CCNL2	0.157090574	0.133175978
EFL1	-0.127071392	0.133175978
ITGB3	-0.217376042	0.133175978
OAS3	0.58955415	0.133175978
ATR	0.134214804	0.133292587
ARL6IP4	-0.104872013	0.13331409
CHST7	0.269517071	0.13331409
KYNU	0.339040948	0.13331409
MAPK10	-0.338265979	0.13331409
NQO1	0.119151909	0.13331409
TNFRSF10B	0.184870224	0.13331409
CLSTN3	0.231448321	0.13338344
GATD3A	0.23376217	0.13366911
CD2BP2	-0.111103977	0.133837273
GOLGB1	-0.112740441	0.133837273
SLC2A4RG	-0.193114841	0.133837273
VPS13A	0.162472637	0.133946935
AMPD3	0.172334685	0.134599176
EPB41L4A	-0.516001511	0.13470519
CCR7	1.719093195	0.134817572
OSTF1	-0.098722994	0.134817572
CIB1	-0.111232683	0.134920535
MSANTD4	-0.167182559	0.134920535
SMIM26	-0.151142772	0.134944059
OR7E47P	-0.502867973	0.134981467
VAMP3	-0.105287587	0.135253585
BIN2	-0.117020277	0.135546553
HERC6	0.230004879	0.135546553
BCL7B	-0.107429325	0.135643271
FAM20C	-0.095530303	0.135643271
P4HA2	-0.160808369	0.135974141
SEC22C	-0.101005741	0.135974141
ZNF767P	0.549690592	0.135974141
FPGT	-0.190205508	0.136056939
GABARAPL2	-0.109742375	0.136078047
MSR1	-0.097645983	0.136078047
CFAP61	-0.280403237	0.136093102
DEPP1	0.148543511	0.136093102
NPIPB3	0.246598188	0.136093102
TRIM56	0.190862921	0.136226392
ARHGAP23	0.671849565	0.136704094
CCDC74A	-0.273927888	0.136704094
CD74	0.103622204	0.136704094
ESCO1	-0.149066388	0.136704094
HMG20B	-0.093207596	0.136704094
LRPAP1	-0.101580419	0.136704094
NCKAP1	-0.185742108	0.136704094
NOLC1	0.221418733	0.136704094
PGM5	0.339252242	0.136704094
PI4K2A	-0.103303252	0.136704094
RPL13A	-0.09735737	0.136704094
TPGS2	-0.119428034	0.136704094
UBE2S	0.164536002	0.136704094
ARL10	-0.160424506	0.136719785
ZNF260	0.221247959	0.136922147
MAZ	-0.119478448	0.137088893
SCAMP2	-0.111005809	0.137102478
TIPARP	0.537674651	0.137405581
JTB	-0.124948515	0.137629079
ADA2	0.103672634	0.137958311
BCAS4	-0.389053652	0.137958311
METTL18	-0.553029036	0.137958311
MMP24OS	-0.09954008	0.137958311
FAM49A	0.407451069	0.138053985
TPSB2	0.360665949	0.138075057
AC018638.4	0.333406852	0.138389857
KANK4	-0.351605621	0.138389857
PBDC1	-0.137127996	0.138389857
ATP5MC3	-0.096688587	0.138505357
CD68	-0.093130878	0.138620626
DLC1	0.588638195	0.138620626
GNLY	-0.637086672	0.138620626
FASN	0.142702785	0.138862715
SLC9A8	0.133495816	0.13891749
AL732372.2	0.324640278	0.138955827
JAK3	0.484059498	0.138955827
HERC2P2	0.244268457	0.139031787
CD101	0.247875796	0.139188246
FAM228B	-0.268363504	0.139188246
SNAPC1	0.315579632	0.139188246
BCAT1	-0.151448849	0.139281305
CTSF	-0.139003237	0.139281305
SIAH1	0.180942557	0.139281305
WWP1	0.125514451	0.139883861
BAG3	-0.117347554	0.139999239
CLN3	-0.122459813	0.139999239
PRDX5	-0.095893693	0.139999239
RGS19	-0.128704781	0.139999239
SLC25A43	-0.128368878	0.139999239
RGS16	0.764215996	0.140551361
ATP11C	0.15514361	0.140669229
LDHAP7	-0.683869693	0.140669229
NCOR1	-0.108970366	0.140669229
TRIP10	0.517291406	0.140669229
PHLDB3	0.297831011	0.140682763
RBM39	0.108032874	0.140682763
TIMP4	-0.273521308	0.140682763
YTHDC2	0.166818169	0.140682763
ABHD3	-0.148099553	0.14071749
AHCTF1	0.150845873	0.140831894
FAM129B	-0.08719885	0.140831894
SRSF3	0.106165058	0.140831894
ATL2	0.280808274	0.141521095
CD274	0.372510461	0.141521095
LDHA	-0.132800133	0.141521095
RPL11	-0.122152211	0.141521095
SLC9A3R1	-0.132089901	0.141582771
CILP2	0.183540953	0.141647443
RNF122	-0.159104231	0.141647443
CRADD	-0.250130067	0.141684105
ZNF107	0.385822114	0.141741382
ATF2	0.118238067	0.141790405
CNIH3	-0.13449438	0.141829828
ST6GAL1	-0.110439976	0.141829828
CDIPT	-0.134150652	0.142137188
CXCL2	0.702834082	0.142301668
RAB43	-0.112050354	0.142301668
CES1	0.688951622	0.142503906
LMNB2	0.223540079	0.142503906
SC5D	-0.103032719	0.142503906
VPS28	0.661890565	0.142503906
SARAF	-0.098835903	0.142536863
NLGN2	-0.474690977	0.142611789
RALB	-0.128535121	0.142611789
ADIPOR1	-0.102385903	0.142828093
RPL31	-0.12289192	0.142828093
DNAJB6	0.180227914	0.143047376
LSS	0.157412659	0.143047376
DICER1	0.124856006	0.143061134
P3H1	0.136941996	0.143061134
TSTD2	0.163819126	0.143061134
RELA	0.1667812	0.143111778
DDX24	0.514985797	0.14334562
SLC33A1	-0.109777297	0.143484749
FCAMR	1.410083209	0.143576785
GDPGP1	-0.228050698	0.143576785
HMBOX1	0.173725524	0.143576785
ICA1	0.189686673	0.143576785
MYL12A	-0.098441453	0.143576785
TUBA1C	-0.09285171	0.143576785
ANTXR1	0.416277841	0.143683444
AMOTL1	0.379318522	0.143743678
NFKB2	0.466914864	0.143743678
RPL6	-0.124200682	0.143743678
TRAF3IP2	0.215478049	0.14389845
FUK	0.173757188	0.143926081
GPC4	-0.148387375	0.144074375
RPS10	-0.105810876	0.144374427
RAMAC	-0.153556674	0.144442565
MGME1	-0.172749771	0.144447255
PIGF	-0.255936291	0.144447255
PIP4P1	-0.142252117	0.144447255
RPUSD2	-0.241933842	0.144447255
SFT2D1	-0.118413162	0.144447255
SIGLEC14	0.161133439	0.144447255
USP2	-0.147890576	0.144530977
DOP1B	-0.169136961	0.144691327
GLI3	-0.804474538	0.144691327
KEAP1	0.120818416	0.144691327
MTRNR2L12	-0.153327225	0.144691327
TOM1	0.107239132	0.144691327
UBXN11	0.130078536	0.144691327
CACYBP	-0.119150896	0.14497288
KLF11	0.196934952	0.14497288
MCOLN3	0.141474569	0.14497288
PLRG1	-0.134747863	0.14497288
TANC2	0.15672299	0.14497288
ZNF333	0.307662643	0.14497288
SMIM14	-0.128239655	0.145316086
ST3GAL3	0.33646793	0.145316086
HMGA1	-0.113693339	0.145334951
KANK1	0.939817017	0.145406586
ABHD6	-0.147877657	0.145516321
AC068580.4	-0.144188077	0.145654078
ARHGAP21	-0.096444741	0.145747988
FFAR2	0.852475371	0.145747988
MYL12B	-0.095406143	0.145747988
RBP1	-0.185525148	0.145752624
GNAS	-0.081392184	0.145803849
PDLIM5	0.112951031	0.146057479
SRGAP2D	0.64410132	0.146181923
UBXN7	-0.143141613	0.146352889
FOLR2	-0.181961126	0.146555883
RHBDF2	0.117563253	0.146643023
SMAP1	-0.135287928	0.146643023
TMTC1	-0.153036613	0.146643023
TSKU	-0.103578191	0.146643023
ZNF667	-0.316996362	0.146643023
RPL12	-0.117369137	0.146754493
FGFR1OP	0.204445083	0.146795118
SERF2	-0.085905799	0.146795118
CD86	-0.109058062	0.146839345
HPD	-0.19815355	0.146839345
RPS25	-0.120853976	0.146839345
TPSD1	0.297709026	0.146839345
ZNF354A	0.275239277	0.146839345
AHRR	0.223728242	0.147174974
TNFSF18	0.642485145	0.14726842
ROCK2	-0.104847283	0.147846166
AC005833.1	-0.392020658	0.147930428
ARMH4	-0.363501056	0.147930428
MOSPD3	-0.16276481	0.147930428
WDR75	0.155541512	0.147930428
C11orf98	-0.181734228	0.147963468
MMD	0.139151724	0.148009324
UBE2F	-0.097376711	0.148030908
ATG16L2	0.252840348	0.148034661
ATP6V1F	-0.096935846	0.148034661
BBIP1	0.306677202	0.148034661
CCDC91	-0.159508896	0.148034661
CHST2	0.700791636	0.148034661
EPB41L1	-0.18012447	0.148034661
PER3	-0.125833679	0.148034661
RAP2A	-0.15274154	0.148034661
RIN3	0.089758845	0.148034661
SERPINE2	0.362418747	0.148034661
SLC39A8	0.49552556	0.148034661
SMPDL3A	0.161388041	0.148034661
SNTA1	-0.287394837	0.148034661
VPS33A	-0.128806073	0.148034661
ZSWIM6	0.143217478	0.148034661
AC018638.5	0.263558877	0.148082158
GLO1	-0.098594663	0.148492034
SIGLEC11	0.300021016	0.148492034
CHPT1	-0.121491587	0.148528003
COL5A3	0.173630179	0.148528003
SEMA6A	0.877011109	0.148528003
ASH1L	0.124678896	0.148888983
F2RL2	0.541946134	0.148888983
KIF2A	-0.125429303	0.1489687
PTPN2	0.261899155	0.149046809
ZNF416	-0.279403408	0.149190494
MITF	0.1085909	0.149845742
ATP2A3	-0.127354046	0.14995773
C17orf58	0.193844445	0.150178717
ZBTB39	0.23292429	0.150178717
NBPF19	0.341817075	0.1502857
BBC3	0.319611384	0.150560973
ELMOD2	-0.172202088	0.150560973
TSPAN7	0.365432862	0.151052796
MORC4	-0.137911723	0.151162954
UQCR10	-0.100247582	0.151162954
BATF	0.636925148	0.15157562
MT-ND5	-0.176092511	0.151802457
MAPKAPK3	-0.107280564	0.151909728
PADI2	0.12057339	0.151909728
LZIC	-0.150224667	0.152349488
ZNF428	0.165100118	0.152489591
JAK1	0.100239754	0.15271005
CD46	-0.101983071	0.15292914
ST20	-0.152759534	0.15292914
PARVB	0.099210641	0.153004093
ANXA11	-0.091811074	0.153232584
CD63	-0.094453244	0.153232584
KCTD12	0.097122911	0.153232584
NLRP2	-1.208188555	0.153232584
MDM4	0.198623206	0.153244247
PIK3IP1	-0.132387355	0.153343481
CDK8	0.211027527	0.153350052
CNOT4	0.162628072	0.153350052
LRP5L	0.351839281	0.153350052
MCUR1	-0.150305099	0.153350052
MGST3	-0.122573439	0.153350052
NUP160	0.124597156	0.153350052
ST14	-0.102093236	0.153350052
WSCD1	-0.446201447	0.153350052
SLC41A2	0.161561987	0.153758118
APBA1	0.297905845	0.154018838
CSRP2	-0.170075434	0.154018838
SLC30A5	-0.095754223	0.154064228
TNFRSF18	0.262460507	0.154064228
SPARC	0.090250458	0.154130054
AKAP17A	0.133483295	0.154180837
ARMC10	-0.164663034	0.154180837
CYP19A1	-0.113481072	0.154180837
HSPH1	-0.084282682	0.154180837
LAMB1	-0.503797368	0.154180837
MARK2	0.110465362	0.154180837
PTAR1	0.177122853	0.154180837
RAB22A	-0.110468955	0.154180837
RPS7	-0.101657502	0.154180837
TNFRSF12A	-0.15261202	0.154180837
ZNF219	-0.094782693	0.154180837
ZNF468	-0.166363845	0.154180837
PCTP	-0.127112959	0.154255159
SRSF12	0.58938792	0.154255159
CCNDBP1	-0.093977684	0.154872891
TMEM19	-0.113641117	0.155174295
TMEM219	-0.110797954	0.155286566
LIMCH1	-0.512735486	0.155692314
ADA	0.71326268	0.156057671
AP3M1	-0.102309037	0.156057671
HSP90B1	-0.100947507	0.156057671
NRIP3	-0.108890316	0.156148459
ACOT13	-0.123366665	0.156209519
PML	0.530237964	0.156209519
SYNC	-0.241894409	0.156209519
ULK2	0.159547442	0.156209519
DHRS4L2	0.14340697	0.15627218
RAB8A	-0.105494813	0.156961119
CCDC113	0.647776786	0.157655119
CXCL16	-0.083499337	0.157655119
SLC25A34	0.365988346	0.157655119
TM4SF19-TCTEX1D2	-0.1583441	0.157655119
FOXM1	0.256167296	0.157818434
TMEM109	-0.095175032	0.15787858
LRPPRC	0.109230132	0.158142888
PIP4P2	-0.20756868	0.158156018
HEATR5B	0.126787313	0.158562315
TNFAIP6	1.328163397	0.158562315
TUBB6	0.08843405	0.158562315
VPS53	-0.109084757	0.158562315
LARP7	-0.159572983	0.158673342
A1BG	-0.22631846	0.158740282
ACAP3	0.137277173	0.158740282
FXYD2	0.28425416	0.158740282
[truncated: 11,098 more rows]
