# Supplementary material for: Immune-adaptive pathogen variation reveals targetable mediators of gram-positive bacterial killing in macrophages
Source: Sci Adv. 2026 Feb 27;12(9):eaea0375. doi: 10.1126/sciadv.aea0375 (PMC12947864; doi:10.1126/sciadv.aea0375)
Supplement: Supplementary file 2 — Data files S1 to S3 [file sciadv.aea0375_data_files_s1_to_s3.zip › aea0375_data_file_s2.csv]

Gene	logFC	FDR
IL23A	-1.431943094	1.43e-07
CCR7	-0.99449237	6.03e-05
CSF2	-1.143695029	6.03e-05
GBP5	-0.880117569	6.97e-05
RASL11A	-0.804881822	8.22e-05
CSF3	-1.002146529	9.86e-05
CLCF1	-0.836332215	0.000173546
GBP1	-0.886951555	0.000173546
NAMPTP1	-0.748107186	0.000173546
PTGS2	-0.919170047	0.000173546
RAB33A	-0.986668595	0.000173546
SOCS3	-0.723532275	0.000185085
FLT1	-0.543868843	0.000193141
ADORA2A	-0.759285651	0.000216805
C11orf96	-0.969206721	0.000216805
GBP3	-0.592942179	0.000216805
STK26	-0.78717531	0.000216805
TRIP10	-0.739774962	0.000216805
DUSP5	-0.564959395	0.00038882
FERMT2	-1.030149667	0.00038882
STAT5A	-0.5775791	0.00038882
TJP2	-0.63534868	0.00038882
TNFAIP6	-0.774772172	0.00046705
IL15RA	-0.667148811	0.000506301
PHLDA2	-0.641681296	0.000617373
KANK1	-0.627338815	0.000781553
CCL3	-0.604186802	0.000783286
IL1B	-0.726813896	0.000783286
IL2RA	-0.746695868	0.00078486
NR4A3	-0.565274563	0.00078486
ABTB2	-1.129442667	0.000817646
CDC42EP4	-0.840262391	0.000817646
DOK3	0.529986335	0.000828972
CD40	-0.538680747	0.000874818
DYRK3	-0.558311895	0.000874818
ETS1	-0.737472749	0.000874818
RNF19B	-0.524534923	0.000874818
GBP2	-0.621766851	0.000955303
MAP3K4	-0.883147664	0.000955303
TNC	-1.18480793	0.000955303
UPP1	-0.557331309	0.000955303
GPR132	-0.483039946	0.00107331
HIVEP2	-0.855676779	0.001188265
TNFSF9	-0.479627233	0.001188265
IRF8	-0.456191916	0.001280164
GBP4	-0.571366398	0.001308549
NAMPT	-0.763162604	0.001344146
P2RX7	-0.588986424	0.001370632
PIM2	-0.466103023	0.001385909
HAPLN3	-0.825469689	0.001390919
RAPGEF2	-0.696940262	0.001390919
SERPINE1	-0.700451239	0.001390919
BASP1	-0.463513472	0.001408126
CAMKK1	0.61868042	0.001408126
CCL15	-0.725505536	0.001408126
CXCL8	-0.739241731	0.001408126
JAG1	-0.625112727	0.001408126
PLAT	-1.080856	0.001408126
CCL20	-0.520219331	0.001475359
KLF5	-1.170509749	0.001507368
ZNF277	-0.695918988	0.001523724
MARCKSL1	-0.551715657	0.001595202
C1QTNF1	-0.82347658	0.001617799
PVR	-0.532663495	0.001617799
ZNF589	0.54889323	0.001617799
F8A1	-0.395743575	0.001624914
GCH1	-0.676708176	0.001624914
SERPINB9	-0.532899671	0.001624914
MMP1	-1.224836167	0.001633388
BAZ1A	-0.446314281	0.001771428
CDKN1B	-0.524383424	0.001879174
TRAF1	-0.544240131	0.001879174
B4GALT1	-0.542637751	0.001889373
F3	-0.707732084	0.001924523
GRAMD1A	-0.506281783	0.001937829
AL671883.2	-1.017742021	0.002012093
SAV1	-0.459949736	0.002012093
ZMYM3	0.540956634	0.002012093
DAGLA	0.468438668	0.002093921
DNAAF1	-0.807817528	0.002160773
CSRNP1	-0.438562483	0.002179733
KCNJ5	0.511421693	0.002179733
RAPH1	-0.406201612	0.002179733
SPRY2	0.785511212	0.002179733
TSPAN14	-0.431536188	0.002179733
ZHX2	-0.572799858	0.002179733
TRPV1	0.639667914	0.002179984
BAMBI	-0.607808382	0.002240592
TNIP1	-0.528874628	0.002305678
AKAP2	-0.892025227	0.002309035
PFKFB3	-0.580508075	0.002351117
AQP9	-0.470008821	0.002357541
IRF1	-0.418026843	0.002444658
SGMS1	-0.417950916	0.002444658
SLC7A1	-0.431602426	0.002444658
HS3ST3B1	-0.49711269	0.002599114
CD180	0.72711973	0.002654573
EHD1	-0.477850643	0.002858422
SLAMF1	-0.810809896	0.002858422
TBC1D10A	-0.360731798	0.002858422
TNFAIP8	-0.436031494	0.002926489
SERPINB8	-0.390648772	0.002927478
ELOVL7	-0.873076554	0.002934523
ARID5B	-0.471096703	0.002937706
BCORL1	-0.503504001	0.003064045
SLAMF7	-0.445630457	0.003064045
OSBPL11	0.401760066	0.003065673
ETV3	-0.419338081	0.003119326
EREG	-0.923871585	0.003139585
FAM13A	-0.542770447	0.003139585
APOO	-0.440155727	0.003236521
N4BP2L1	-0.482477437	0.003236521
RHOB	-0.379819751	0.003236521
INSM1	0.790499113	0.003279756
MMP10	-0.75976435	0.003279756
TMEM86A	0.64799634	0.003279756
TNFAIP2	-0.642536312	0.003279756
ARMC5	-0.46791563	0.003301067
BCL2L1	-0.394286943	0.003301067
CHST2	-0.395384064	0.003301067
FRMD4A	0.687275663	0.003301067
H1FX	-0.376953582	0.003301067
ICAM1	-0.501537854	0.003301067
KCNJ1	0.532061263	0.003301067
PDGFB	-0.62612788	0.003301067
RHCG	-0.971979957	0.003301067
RIPK2	-0.401086469	0.003301067
CST6	-0.749885215	0.003380574
ARHGEF3	0.414514912	0.003461378
LFNG	0.503741065	0.00358943
ANKRD37	-0.581169471	0.003606032
CASS4	0.50024609	0.003606032
MARCKS	-0.497872219	0.003606032
TMPO	-0.383377033	0.003625867
CD274	-0.418757874	0.003805025
FOSL2	-0.512409108	0.003873432
FOXO3	-0.491623665	0.003873432
PGBD5	0.364133934	0.003873432
KDR	0.989681159	0.003943906
NFKB1	-0.563387754	0.003943906
ATP2B1	-0.661924206	0.004019294
CDC42EP2	-0.571916562	0.004019294
GYPC	-0.429573909	0.004019294
KLF7	-0.403462584	0.004019294
PXDC1	-0.330852917	0.004019294
RASL11B	0.921428082	0.004019294
CEP85L	-0.857175552	0.0041084
KCNE3	0.390286528	0.004268493
POLR3C	-0.582261188	0.004268493
ITGB8	-0.691702947	0.004312494
RHOF	-0.349016351	0.004312494
ZBTB38	-0.423116473	0.004312494
RPRD2	0.343337996	0.004353991
FAM129A	-0.425654825	0.004399324
GJB2	-0.397281513	0.004399324
RAB42	0.474037076	0.004399324
DENND4A	-0.582967638	0.004406716
NFKB2	-0.376702835	0.004406716
NR4A1	-0.490237609	0.004406716
PSTPIP2	-0.495802768	0.004406716
RHOU	-0.47337191	0.004406716
B4GALT5	-0.385452992	0.004441273
MAML2	-0.390603299	0.004533413
COL5A3	-0.644790133	0.004548693
LRP12	-0.523215231	0.004548693
INSIG1	-0.445889076	0.004550023
TLE1	-0.545799959	0.004691021
MGAM	-1.355590662	0.004738624
GFPT2	-1.108245762	0.004802512
TP53BP2	-0.361092717	0.004918069
GRAMD2B	-0.565693508	0.004931697
SOD2	-0.488775085	0.004931697
STAT4	-0.455848539	0.004931697
RFTN1	-0.36748722	0.004951155
PIK3CG	0.398302598	0.005003607
ACOD1	-0.593328821	0.005063995
BCAS4	-0.752361272	0.005063995
BCL2A1	-0.450595807	0.005063995
PIM1	-0.363967702	0.005190316
CD55	-0.466562121	0.005211409
CD44	-0.454941618	0.005238971
UNC13A	-0.735039839	0.005284657
PLAUR	-0.43939099	0.005378836
SIK1B	-0.85765873	0.005378836
STARD8	-0.324569049	0.005378836
TNFAIP1	-0.308152524	0.005387647
SLC19A2	-0.454045407	0.005842918
IL6	-0.364830151	0.005922544
FAM78A	0.434587834	0.005959461
CNKSR3	-0.57372988	0.005979566
DENND5A	-0.719225429	0.005997446
ICAM5	-0.515039436	0.005997446
DDX21	-0.340235503	0.006054533
FARP1	0.472287425	0.006075262
IDO1	-1.219834346	0.006075262
PTX3	-0.453896781	0.006075262
LDLR	-0.431754627	0.00618894
SDC4	-0.469599078	0.00624134
SLC29A3	0.397979808	0.006495657
SIAH2	-0.374049262	0.006518832
CHST7	-0.343640157	0.006685913
SGPP2	-0.911595654	0.006958632
IL1RN	-0.407990107	0.006981187
ZBTB47	0.461947926	0.006981187
NKX3-1	-0.761940132	0.007045023
MYCL	0.509490135	0.007431412
RILPL2	-0.369795415	0.007431412
SLC1A2	-0.407111001	0.007474079
SLC48A1	0.379160175	0.007517298
ETS2	-0.470405237	0.007796046
JDP2	-0.438266748	0.008033946
MFSD2A	-0.33320046	0.008033946
TES	-0.316662587	0.008033946
CYTH4	0.410128484	0.008231146
TNFRSF9	-0.413879203	0.008231146
RCBTB2	0.431786747	0.008280458
TCF7L2	-0.398156504	0.008392856
ADAM17	-0.341844519	0.008803155
FRY	-0.51755763	0.009393599
C1orf122	-0.298023321	0.009470032
CEMIP	-0.874134476	0.009470032
CEMIP2	-0.416960595	0.009470032
FAM210A	-0.395455222	0.009470032
PANX1	-0.344182866	0.009470032
WDR62	0.582394167	0.009470032
ZSCAN18	0.401122428	0.009470032
STK40	-0.311598356	0.009552175
CALHM2	0.411876741	0.009650701
SPHK1	-0.306474203	0.009753215
NIPAL2	0.425437022	0.009810542
PML	-0.290972033	0.009918659
WDR81	0.37296743	0.009918659
TBC1D9	-0.330536465	0.009985993
BATF	-0.509176851	0.010025882
GADD45A	-0.379929038	0.010182614
CLIC4	-0.370536699	0.010221251
ELL	-0.365654682	0.010221251
VCAN	-0.534063672	0.010221251
SEMA4B	-0.413706713	0.010299145
FGD5	0.375246476	0.010365601
IL7R	-0.371514318	0.010365601
SLC6A12	0.318466913	0.010365601
VIM	-0.418904936	0.010384542
IL12B	-1.17752423	0.010507557
DRAXIN	0.580212693	0.010509125
RUNX1	-0.361749941	0.010509125
BNIP3	-0.516661559	0.010624488
FCGR2A	-0.382785365	0.010624488
KCNK5	-0.571956641	0.010624488
SESTD1	-0.351491271	0.01062563
ACSL1	-0.448952461	0.010652697
IFNLR1	0.355203201	0.010652697
PDK4	0.621083428	0.010652697
REL	-0.38787247	0.010652697
STK17B	-0.545518178	0.010652697
XBP1	-0.306115792	0.010652697
ACSL4	-0.317062393	0.01073623
CSNK1G3	-0.338761783	0.01073623
ST5	0.512557843	0.01073623
PADI2	0.543600836	0.010843711
DLL4	-1.503246967	0.010971331
ANKRD33B	-0.612626645	0.011005566
ITGA6	-0.291925872	0.011005566
XIRP1	-1.491693827	0.011005566
N4BP3	-0.476945277	0.011137687
SCARF1	-0.409842627	0.011138677
SSTR2	-0.503272793	0.011138677
KDM6B	-0.380046089	0.011161054
BMP2	-0.431247444	0.01120288
MBP	0.386609218	0.011225143
UBTD2	-0.353870277	0.011267113
AC010970.1	-1.495021702	0.011352121
HIF1A	-0.319385624	0.011352121
TXNIP	0.300733357	0.011352121
TMEM121B	0.513530077	0.011370247
IRF4	-0.638818047	0.011403965
NBN	-0.4939131	0.011444419
ZC3H12A	-0.399570091	0.011444419
LDHA	-0.37532697	0.011451777
TPBG	-0.699749099	0.011451777
EIF1B	-0.350465934	0.011486208
DDI2	0.298328505	0.011524353
ALDH4A1	0.453037258	0.011544216
DUSP6	-0.32577631	0.011578154
NOCT	-0.336921427	0.011578154
LAMP3	-0.621119875	0.01185828
SEMA4C	-0.654112374	0.01185828
NFIL3	-0.324913425	0.011892057
RBM17	-0.333358474	0.011986926
SLF2	0.351437587	0.012091133
OSER1	-0.31452568	0.012672496
DYRK2	0.341297833	0.012678735
CEP120	-0.518042194	0.012707207
SPRED2	-0.279202807	0.012707207
ADM	-0.467374053	0.01280763
ADCY7	0.322752756	0.012815528
P2RY1	0.501175698	0.012815528
PLEKHA5	0.538673672	0.012815528
RGL1	-0.463365149	0.012815528
SRGN	-0.384471569	0.012855109
MDK	-0.354889857	0.012856945
PPP1R15B	-0.387098459	0.012856945
ARHGAP31	-0.334560893	0.012931253
ANGPTL4	-1.266737498	0.013147151
GNA15	-0.287009444	0.013147151
PLEKHM3	-0.450859252	0.013147151
RELA	-0.327963472	0.013245084
SLC2A6	-0.340482729	0.013245084
ADA	-0.530806875	0.013323539
IFNG	-0.544626613	0.013323539
NFATC3	0.367076837	0.013323539
BMP6	-0.720250725	0.013418677
C1orf115	0.645419245	0.013418677
FAM214A	0.53088752	0.013418677
KCNA3	-0.512259173	0.013418677
NCKAP5L	0.413979372	0.013418677
SLC4A8	0.355804073	0.013418677
HSD11B1	-0.664346804	0.013432519
ATP8B4	0.309931999	0.013456539
MTMR1	0.402240048	0.013456539
GAB2	-0.359603283	0.01346063
TSLP	-1.115320967	0.013509822
ME3	0.497916135	0.01356104
KIAA1755	0.453314471	0.013974506
MTA3	0.547885682	0.013974506
MYO1B	-0.489453239	0.014079492
SEPSECS	0.437732534	0.014184612
DNAJC3	-0.321704809	0.014276152
CLUAP1	0.533266823	0.014362612
FGD4	0.301656502	0.014362612
NAT8L	0.52669701	0.014362612
RNF145	-0.304625287	0.014362612
SCIN	0.392748173	0.014362612
SUFU	0.284214596	0.014434373
MAP2K3	-0.306364391	0.014509432
UAP1	-0.370689094	0.014509432
C17orf107	-0.664563285	0.014520659
TNRC18	0.365906501	0.014520659
AL157935.2	0.38660624	0.014748656
G0S2	-0.444873118	0.014843155
POLI	0.796665863	0.014932729
ZDHHC9	-0.316847505	0.01498681
GPR37	-1.096577927	0.015028115
GNG2	-0.287476927	0.01511524
TOB1	0.339577705	0.01511524
PALLD	-0.298221601	0.015136688
FNDC3B	-0.316222197	0.015197045
ZNF366	0.509635396	0.015197045
ARFGAP3	-0.321966538	0.015237075
TRERF1	0.440263751	0.015271778
STAT3	-0.288830506	0.015397101
CNIH3	0.31782931	0.015718163
IKZF2	0.629997432	0.015718163
TMEM132A	-0.339260662	0.015718163
AL671277.1	-1.194620276	0.016031132
MSANTD3	-0.39414177	0.016031132
GPR65	0.499025585	0.016250046
ELF4	-0.306809931	0.016309465
IGHM	-0.728519794	0.016309465
SCG5	-0.490572606	0.016309465
CAPS	0.490050651	0.0163224
CASP7	-0.2975367	0.016435777
ARHGAP12	0.439051857	0.016437462
RGS20	0.427437418	0.016598955
MTHFD2	-0.281624625	0.016602628
SLAMF6	0.406649662	0.016795095
ABI3	0.429096403	0.016860064
ITGA11	0.452690229	0.016860064
NSD1	0.253487686	0.016860064
C15orf39	-0.389374123	0.016932512
HIC2	0.407002204	0.016978548
AP000944.2	-0.968548381	0.016983028
MAP3K5	-0.26735958	0.016983028
BCL2	-0.324063881	0.017010886
JSRP1	-1.08739103	0.01713551
MAMLD1	-0.370050887	0.017387255
NUAK1	0.572660965	0.017393906
LYRM4	-0.362266926	0.01748006
TGIF1	-0.396896443	0.01748006
UBALD2	-0.334776181	0.01748006
SNN	-0.284866101	0.017678665
FOXP1	-0.379785366	0.01768072
GFOD1	0.327083903	0.017738637
CCRL2	-0.285406165	0.017742786
CXCL3	-0.296098203	0.017815519
GZMB	-0.612155862	0.017815519
MBOAT1	0.775155615	0.017815519
RASA3	0.253667723	0.017815519
TRIM33	0.31452097	0.017815519
USP13	-0.387135184	0.017815519
HOPX	-0.466286485	0.017833722
RABGEF1	-0.312203811	0.017833722
TCAF2	-0.632824688	0.018057344
NFE2L3	-0.305196003	0.018097376
RREB1	0.288707872	0.018097376
SNAI1	-0.69841711	0.018097376
STRN3	-0.309938281	0.018136201
NINJ1	-0.316908597	0.018223037
FOXP4	-0.366543549	0.018360354
ELMSAN1	-0.411737462	0.01837607
FAM53B	0.336638762	0.018505867
IRAK2	-0.393571921	0.018505867
LITAF	-0.317401215	0.018505867
Mar-03	-0.557548253	0.018505867
TACC2	0.551321714	0.018505867
DRAM1	-0.353324762	0.018715559
EMP3	-0.389540761	0.018715559
ARF6	-0.252764686	0.018725682
RRAS2	-0.6887052	0.018786086
CCL5	-0.637590715	0.018788691
ICAM3	-0.357323072	0.018788691
RAP2C	-0.361833923	0.018788691
RCN3	-0.490340152	0.018788691
ALPK1	0.325574738	0.018796624
EDEM1	-0.317553633	0.018833284
ADGRE4P	0.419583789	0.018866658
FSD1L	-0.496061872	0.018866658
SLC43A3	-0.371823447	0.018868244
TMEM106A	-0.281113618	0.018969436
ADD2	0.74139775	0.019007807
ARRDC3	-0.392364711	0.019007807
INAFM2	0.263206714	0.019007807
KIF1B	-0.292029427	0.019007807
WIPF3	0.913918652	0.019007807
KHDRBS1	-0.240075442	0.019228518
ALCAM	-0.378852024	0.019267621
APOL1	-0.273692267	0.019317777
ST3GAL4	-0.317621	0.019501569
RBM47	-0.257103	0.019505507
WBP4	-0.370724548	0.019510197
ZNF652	0.478535935	0.019596864
GEM	-0.289361888	0.019644556
PLEKHG3	-0.527389545	0.019657645
CANT1	-0.26667265	0.019880349
RCAN1	-0.379305643	0.019964658
BMP1	-0.327333679	0.02004767
PNPLA8	-0.297754184	0.020061277
USP2	0.702046093	0.020061277
FCRLA	-0.375641532	0.020080546
NAV2	-0.512877757	0.020148559
CD80	-0.381027908	0.020270732
TAGLN3	-1.429699431	0.020270732
NRCAM	0.629417851	0.020602235
ABCA1	-0.356659981	0.020635074
GOLGA7B	0.423057758	0.020776801
CCDC9B	0.582181504	0.020795436
CFLAR	-0.303326259	0.020795436
GPRC5A	-0.83617138	0.020795436
HCAR3	-0.33300046	0.020795436
HES2	0.49770957	0.020795436
HIVEP3	-0.315528472	0.020795436
KYNU	-0.364598558	0.020795436
SNX33	-0.247531814	0.020795436
KLHDC8B	0.333573792	0.020868166
PMP22	-0.372142409	0.020868166
IER2	-0.263941367	0.020880162
CD69	-0.521060232	0.021008535
A4GALT	-0.502335454	0.021037457
FAM47E-STBD1	-0.416648396	0.021037457
SH3TC1	0.367810284	0.021037457
YRDC	-0.246922798	0.021037457
IL27	-1.148283535	0.021194494
ZNRF2	-0.288277018	0.021194494
DUSP8	-0.584826711	0.021205195
SCAF4	-0.288506333	0.021226394
NLRC4	0.378796491	0.021412545
MDFIC	-0.2382826	0.021546094
BTG3	-0.350884464	0.021905694
CIPC	0.295805312	0.021905694
DCHS1	-0.308872196	0.021905694
FAM13B	0.317119444	0.021905694
GADD45B	-0.297934027	0.021905694
LDLRAD4	0.34634985	0.021905694
MAPKAPK2	-0.274832912	0.021905694
PRMT9	0.463923936	0.021905694
RHOH	-0.388440738	0.021905694
GPRIN3	0.360400038	0.021944667
CLDND1	-0.257403239	0.021971125
THADA	0.254339144	0.021971125
VANGL1	0.501411522	0.022007272
TREM1	-0.849346113	0.022127643
ANXA6	-0.268652952	0.022229314
ARC	-0.377428666	0.022229314
CREB5	-0.579209692	0.022403364
MR1	0.279354067	0.022507149
PTPN22	0.252380045	0.022932886
DNAJB6	-0.283228429	0.02304718
CAMK2B	0.486055578	0.023059545
PTPRO	0.257327392	0.023059906
GLIS3	-0.640662315	0.023222733
POLR3B	0.434485704	0.023222733
IQSEC1	0.361726206	0.023244782
RNF2	-0.346121102	0.023244782
SPATA13	0.309424084	0.023244782
H2AFY2	0.384178851	0.023462301
CDK5RAP2	-0.407274753	0.023564937
FCAMR	-0.630131494	0.023627014
SMAD7	-0.247308331	0.023627014
UBE2D1	-0.285148958	0.023627014
ZFP3	0.466835855	0.023627014
C20orf194	0.253300491	0.023627091
APOL4	-0.416554544	0.023679764
ATG9A	0.244100713	0.023679764
EPOP	-0.396659269	0.023679764
GK	-0.318340175	0.023679764
FOSB	-0.580100182	0.023723358
FZD5	-0.31499669	0.023723358
JMJD6	-0.403404077	0.023723358
MAP3K14	0.307237562	0.023726367
TCEANC2	0.387466065	0.023754608
PIM3	-0.277293834	0.023812176
METRNL	-0.310306278	0.023874516
PPP3CC	-0.347499105	0.023976476
ANXA5	-0.276713882	0.024101958
MAP3K1	-0.39703713	0.024101958
OXSR1	-0.224837571	0.024101958
PDZRN4	-0.865134884	0.024101958
EZH2	-0.468694868	0.024215483
TAGAP	-0.331917555	0.024215483
DDIT4	-0.824776263	0.024426723
ITGB7	-0.644832361	0.024426723
FBXO10	0.39957189	0.024448753
GLIPR1	-0.252042208	0.024448753
PAQR8	0.529500665	0.024448753
RNASEL	0.300059976	0.024448753
TEX2	0.349397848	0.024448753
STBD1	-0.389391947	0.024497589
FBXL20	0.299629226	0.024745517
TBL1X	-0.372537215	0.024745517
MERTK	0.323715705	0.025286658
SLC39A14	-0.614887642	0.025405995
ARHGEF37	0.860634147	0.025429865
DUSP2	-0.25006868	0.025429865
ALDH1A1	0.2338812	0.025486224
CXCL2	-0.258226321	0.025486224
ITPRIP	-0.304491751	0.025486224
MS4A6A	0.364541958	0.025486224
OXTR	-0.843769087	0.025486224
PAG1	-0.315146479	0.025486224
RAB12	-0.26959308	0.025486224
ZNF677	0.41065564	0.025486224
TSPAN33	-0.320988945	0.025503049
WDR91	0.244775272	0.025524795
DOK1	0.348298341	0.025590466
WTAP	-0.351500937	0.025699243
SELENOM	-0.484375025	0.025715883
EBI3	-0.45962533	0.025771935
TRIM66	0.690181225	0.025771935
CXCR5	0.381233955	0.025927766
MIGA2	0.293433701	0.025957616
MLPH	0.465747043	0.025957616
PPM1E	0.547339124	0.025957616
PTPN7	0.339780869	0.025957616
CCL18	-0.779325547	0.026056601
SERPINE2	-0.569073406	0.026181227
RDX	-0.269962329	0.026186013
DCP1B	0.395477775	0.026206136
GATD3A	0.402388404	0.026285951
IGSF8	-0.402530298	0.026285951
NTN1	-1.123799055	0.026285951
AGO2	-0.281118659	0.026689775
ANGEL1	0.232590386	0.026689775
LRRC4	0.829155572	0.026689775
SH3RF1	0.305233061	0.026689775
TAB2	-0.272155739	0.026689775
ANKS1A	0.321140692	0.026700507
BEAN1	0.766553738	0.026775688
SLC6A7	0.61147304	0.027242079
USP20	0.313073269	0.02726498
LMNB2	-0.247196565	0.027693436
MOGS	-0.241790622	0.027748512
DOP1A	0.472885221	0.027883336
UXS1	-0.220846934	0.027883336
TRIM38	0.221273798	0.027891962
BTG1	-0.490588087	0.028245009
RAB32	-0.252831271	0.028245009
FSCN1	-0.382649739	0.028467987
SOGA1	0.252198084	0.028467987
TXN	-0.335156112	0.028467987
RGPD1	1.050780647	0.028468714
MAFG	-0.290020544	0.028861044
PEA15	-0.280303283	0.029181105
USP24	-0.33336609	0.029326021
MGAT2	-0.267859431	0.029538871
NR4A2	-0.610140593	0.029538871
RASSF5	-0.264257041	0.029538871
RPL13	-0.27717419	0.029538871
MSH6	-0.292020798	0.029725098
MICALL1	-0.231564277	0.029756227
MYO1G	-0.692882655	0.029888078
TMEM104	0.294777155	0.029888078
CCSAP	0.302522529	0.029936902
TOP1	-0.247877994	0.029997211
KDM4A	0.236880628	0.03005403
IL2RB	-0.345942741	0.030222433
FUBP1	-0.289724808	0.030265665
KCNMA1	0.215822537	0.030373746
PLEK	-0.281116339	0.030373746
RCN1	-0.311649895	0.030373746
TSPAN32	0.570239754	0.030373746
FBXO42	-0.261465012	0.030380539
IFIT5	-0.328373043	0.030380539
SH3RF3	0.240545046	0.030380539
C3	-0.448540039	0.030504034
ARL4D	-0.319060899	0.030771897
KLHL20	0.286764314	0.030856789
AL135905.2	-0.213596571	0.030992893
HIPK3	-0.261373241	0.030992893
LDLRAP1	0.385890811	0.030992893
BACH1	-0.31043199	0.031029583
PAPLN	0.251005573	0.031181476
NCK2	-0.275285317	0.031196963
SLC47A1	0.308114373	0.031196963
TNIP2	-0.221561863	0.031196963
ATP1B4	-0.399906555	0.031213425
CD83	-0.278662293	0.031213425
CNN2	-0.215406876	0.031213425
FOSL1	-0.484086223	0.031213425
KLF10	0.258476263	0.031213425
NR2C1	0.403750566	0.031213425
RAB21	-0.259286184	0.031213425
SEC14L1	0.247057138	0.031213425
UBE2FP1	-0.807362552	0.031213425
ZNF839	0.405373014	0.031213425
PTGER2	-0.321347424	0.031263946
ARL11	0.311883311	0.031324269
MAST3	0.253451083	0.031324269
RAB11FIP4	0.359028738	0.031655738
SYNRG	0.248106265	0.031655738
S100A4	-0.474703092	0.031686917
AKAP5	0.596427924	0.031751465
CDK6	-0.324654227	0.031947601
GADD45G	-0.285227003	0.031947601
HTRA4	0.28184434	0.031947601
LDB1	0.227109451	0.031947601
RASGRP3	0.236313866	0.031947601
SECTM1	-0.409195837	0.031947601
VNN1	-0.336984316	0.032040267
C10orf105	0.83073955	0.032056529
CEBPA	0.610576038	0.032056529
LYL1	0.416930433	0.032056529
SLC45A3	0.364857042	0.032056529
ADAP1	-0.264481709	0.032090724
CEP192	0.365152728	0.032090724
CPNE6	-0.791922452	0.032108724
IRF2BP2	-0.23293191	0.032164211
SLC36A1	0.231543334	0.032172498
STX11	-0.240876681	0.0321728
ADORA2B	-0.72293829	0.032433463
C1orf198	-0.264919006	0.032433463
CDK4	-0.259869694	0.032433463
FBXO38	0.291000751	0.032433463
FKBP4	-0.301165865	0.032433463
PFKFB4	0.298933574	0.032433463
PRG2	-0.384982128	0.032433463
TK2	0.253906235	0.032460597
ZNF598	-0.314685637	0.032460597
RPS2P46	-0.3906732	0.032543605
CD82	-0.23137158	0.032597003
CEP85	0.325945376	0.032597003
DNAH1	0.360577281	0.032597003
GTPBP1	-0.243108328	0.032597003
HNRNPC	-0.270512735	0.032597003
IFITM1	-0.6700876	0.032597003
KIAA0232	0.290953827	0.032597003
Mar-01	0.466635205	0.032597003
NCOA7	0.387011007	0.032597003
NDRG1	-0.287787865	0.032597003
SLC7A5	-0.266761521	0.032597003
USP42	-0.375162751	0.032597003
WDR54	-0.750061576	0.032597003
CCND2	0.301954758	0.032790768
CHD9	0.357504328	0.032986846
EIF2AK3	-0.330923575	0.033006558
SLC39A8	-0.239484001	0.033006558
RELB	-0.225064506	0.033081936
USP12	-0.398493935	0.033142539
GPD1	0.563467778	0.033149171
NOP53	-0.264349377	0.033149171
PLEKHA2	0.263611197	0.033149171
TIGAR	0.310646601	0.033149171
PDSS1	-0.318645511	0.033420535
UBR7	0.24554617	0.033670875
PSMA6	-0.275943906	0.033804918
N4BP1	-0.242762547	0.033922945
CNNM4	-0.268998184	0.034377654
RPP14	0.302071073	0.034652805
SPATA18	0.464596187	0.034789905
ACPP	-0.528608206	0.03482593
RBMXL1	-0.278580259	0.034998518
PIK3IP1	0.381132388	0.03505504
CCL7	-0.372260553	0.035080959
SH3PXD2A	0.255702673	0.035080959
STX6	0.250750733	0.035080959
CLIP2	-0.25736248	0.035123549
PNRC1	-0.288442418	0.035123549
ALDOC	-0.480217935	0.03512378
CGAS	-0.31863787	0.035236275
SEMA3C	-0.357617838	0.035236275
THAP2	-0.39368082	0.035236275
C16orf70	0.214384922	0.035253278
BRD8	0.357652188	0.035486192
C2CD2	0.259203163	0.035621958
NLRP3	-0.267845142	0.035685637
PRKACB	0.372266958	0.036108204
EGLN3	-1.114204373	0.036205563
PDK2	0.323440706	0.036234065
TRIB1	-0.249287554	0.036541716
TNS1	-0.377825338	0.036569057
ALKBH5	-0.219928857	0.036754155
ANKLE2	-0.243811813	0.036762561
TLNRD1	-0.269238117	0.036811557
CPNE8	-0.377892091	0.036946376
CHRFAM7A	0.685900781	0.037064575
SFPQ	-0.329216685	0.037089616
ZP3	-0.376362454	0.037153889
CDYL2	-0.265457529	0.037637528
CLIC2	-0.258343224	0.037779751
NEMP1	-0.254656639	0.037779751
C11orf45	0.3854779	0.037830487
ZNF334	0.773427472	0.037830487
FUT11	-0.323471294	0.037945974
LMO4	-0.312827247	0.038321815
TBXA2R	-0.424157863	0.038419777
CST7	-0.440608208	0.038462874
KCNK13	0.358609309	0.03847813
MET	-0.751772071	0.038492883
PNPLA1	-0.594879042	0.038492883
SRXN1	-0.329612966	0.038492883
TSPAN11	0.967346013	0.03851503
CAMK1G	-0.56978363	0.038523624
ARNTL2	-0.360050415	0.039173629
RIN2	0.240861022	0.039302509
FAM49A	-0.287080935	0.039640921
HOMER3	-0.218591497	0.039640921
OAZ2	-0.231506832	0.039906626
ADORA3	0.899960623	0.040062467
GPAM	0.480230206	0.04017452
CTLA4	-0.752481257	0.040207301
KITLG	-0.333334981	0.040207301
IL1A	-0.23598497	0.04031373
CASP1	-0.313907985	0.040381297
ZNF362	0.457756845	0.040400649
SLCO5A1	-0.69301484	0.040405144
MYO6	0.255046089	0.040515681
GAB1	0.46364469	0.040515937
NUDT12	0.487439994	0.04065383
TNNT1	-0.664493706	0.040702001
FAM20A	-0.280652626	0.040851781
ANK1	-0.354701786	0.041129306
AASDHPPT	0.281399752	0.041150625
PNPLA7	0.402937351	0.041150625
EEPD1	0.282590002	0.041285337
PELI2	-0.350867622	0.041285337
F8A3	-0.488246395	0.041363643
NFKBIA	-0.315460825	0.041534356
TWIST1	-0.367143948	0.04168417
ABCG1	0.418831867	0.041901047
SPHK2	0.292640274	0.042010498
BCL2L11	-0.280813784	0.042179896
THEM4	0.325502824	0.042179896
CCDC50	-0.235151042	0.042454749
EPB41L3	-0.265721001	0.042454749
PPP1R13B	0.335625097	0.04245544
AC092070.2	0.413452229	0.042629173
ANKS6	0.338145528	0.042629173
DGKZ	0.257487737	0.042629173
SCARB1	0.277370221	0.042890491
OTUD1	-0.323183268	0.043026776
NECTIN2	-0.215614973	0.043465046
NME1	-0.256913413	0.043487506
PLOD2	-0.488527333	0.043487506
ITPRIPL1	0.483888036	0.043515893
PPP4R2	-0.345238483	0.043524148
DDX3Y	-0.273110183	0.043763405
DISP1	0.393510929	0.043855438
MED18	0.310790154	0.043862959
MRPS25	0.228144397	0.043862959
SRSF12	-0.772129492	0.044068792
INKA2	0.548479902	0.044080498
ZFX	-0.386721134	0.044083074
RNF115	-0.302543209	0.044120606
FA2H	0.507729421	0.044242228
DPYSL3	-0.363527294	0.044499536
HTRA3	-0.427782804	0.044499536
CDH1	0.793533049	0.044667826
UPF2	0.254462237	0.04479485
GSTM2	0.319773857	0.044861485
DSP	0.241008552	0.044989926
ADAM22	0.618240533	0.045220453
DAB2	0.235069466	0.045220453
TSHZ1	0.300786297	0.045220453
ZFYVE26	0.219144733	0.045314784
MFSD14A	-0.224752129	0.045511589
ACSL5	-0.2529026	0.045536025
COL27A1	-0.56758661	0.045728931
AP006222.1	0.298655076	0.045794643
PSKH1	0.265309567	0.045951333
ATP8B2	-0.334779012	0.046009046
CEBPB	-0.256178499	0.046009046
RECQL5	0.319132626	0.046009046
ZNF641	0.291587594	0.046009046
CXorf21	0.329893935	0.046410872
TOB2	-0.213455034	0.046410872
CASZ1	-0.479468941	0.046548802
ITGAV	-0.256471762	0.046565087
EHD2	-0.596530143	0.046749275
FAM208A	0.254274277	0.046749275
CPVL	0.202338672	0.046781903
LENG9	-0.581699175	0.046858892
AREG	-0.71185562	0.046860874
DNAJA4	-0.227530675	0.047072577
SESN3	-0.460189515	0.047072577
C12orf66	0.425535026	0.047152451
ELOA	-0.234498461	0.047186469
TNFAIP8L2	0.326563192	0.047274461
WDR46	0.586926148	0.047412687
SLC2A1	-0.939378215	0.047441449
USF1	0.242759773	0.047441449
HK2	-0.260752812	0.047484608
KIAA0556	0.258925306	0.047551801
AOC1	0.431900122	0.047648833
CLEC11A	-0.344369294	0.047648833
VWCE	0.289904092	0.047735099
LTBP2	-0.333903584	0.047852864
FOLR2	0.486022671	0.047900729
ANKMY1	0.38265552	0.04800915
GLYCTK	0.369761537	0.048016336
IL32	-0.519709046	0.048016336
HEY1	-0.456934812	0.048118003
SLCO3A1	-0.252362458	0.048368222
ENO2	-0.285829997	0.048605695
MCRIP2	-0.193075543	0.048605695
PEAK1	-0.273579272	0.048605695
RALA	-0.227732384	0.048605695
SLC20A1	0.239925907	0.048605695
TMEM181	0.226536498	0.048605695
UBE2J1	-0.21073952	0.048605695
TBC1D2	0.263291151	0.04866843
NECTIN4	0.39555317	0.048816826
GRAMD4	0.21976418	0.04889776
ABI1	-0.206685144	0.049056068
LYZ	-0.346609664	0.049056068
ITGA7	-0.604063296	0.049178242
RHOG	-0.226113263	0.049178242
ZNF736	0.323196026	0.049178242
RAB20	0.241806882	0.049557145
SMYD4	0.351838369	0.049586076
JRK	0.335771421	0.049825983
FGD6	0.215805979	0.049933717
DDX39A	-0.302234571	0.04999101
DUSP7	0.537559396	0.050224166
SOCS1	-0.447675987	0.050224166
ZNF700	0.454585284	0.050267016
RILPL1	0.298834704	0.050849806
ARID5A	-0.207096047	0.050912084
ISM1	0.573554943	0.050912084
MXD1	-0.276620533	0.050934509
ZNF436	-0.295461219	0.050934509
ARHGEF18	0.215292713	0.051101504
PPP1R37	0.351867771	0.051154857
GABPB1	-0.240855829	0.051211834
SESN1	0.286316426	0.051333503
ARHGAP20	0.375308887	0.051366748
DIPK2A	-0.372444777	0.051521291
SLC35F2	-0.324359237	0.051539172
BCL9L	-0.2461553	0.051554296
CYP27B1	-0.235950832	0.051554296
LRRC37A3	0.374164449	0.051720253
ATP2C1	-0.21015611	0.051725197
NLGN2	-0.615295844	0.052129695
XPC	0.208497468	0.052129695
STOM	-0.205251168	0.052319215
AC118549.1	0.254169227	0.052379126
TAP1	-0.216480292	0.052379126
LMO2	0.313300992	0.05239536
TNFAIP8L3	0.325847347	0.052564394
NINL	0.360519113	0.052624878
SLC41A2	-0.233925355	0.052624878
SLC25A20	0.244012579	0.052851747
MCMBP	-0.197192593	0.052890647
HILPDA	-1.231285101	0.053003725
NHSL2	0.565570615	0.053003725
SNAI3	0.757260811	0.053003725
CDC23	0.229144821	0.053310347
LRRC59	-0.208273508	0.053326757
ZNF253	0.490795347	0.053486455
TRIB3	-1.037853238	0.053719135
CTNNAL1	-0.371253578	0.054114348
PDLIM5	-0.213757889	0.054114348
SCUBE2	0.434856531	0.054127911
SSH2	0.203979036	0.054127911
CDC20	0.606042528	0.05440827
THEMIS2	0.25721423	0.05440827
FNBP1	-0.222499489	0.054651658
RAB36	0.407255605	0.054719299
SNX9	-0.20652485	0.054725324
CEBPD	-0.308859998	0.054901761
PLK3	-0.238981146	0.055112727
MCOLN2	-0.534654715	0.055133374
STX5	-0.199569647	0.055133374
FSTL3	-0.594346903	0.055155484
HCK	-0.231332517	0.05525288
AFAP1L1	0.516938777	0.05548676
CENPBD1	0.253727533	0.05548676
MT-ND6	-0.427398576	0.05548676
NEDD9	-0.287764925	0.05548676
SAMSN1	-0.222292015	0.055897344
VPS50	0.225235493	0.056045845
SLC25A35	0.362130576	0.05610753
NEDD4L	-0.408529443	0.056695383
PNCK	-0.603929334	0.056695383
BRF1	0.270133214	0.056744257
IL3RA	-0.807692448	0.056744257
Mar-09	-0.276922003	0.056744257
FAM57A	-0.423342039	0.05678315
ADAM28	-0.213089343	0.056864531
CD48	-0.247621558	0.056975372
KREMEN1	-0.257653119	0.056975372
NBEAL2	0.367952157	0.056975372
SRPK2	0.229797531	0.056975372
PAFAH2	0.266157506	0.057017843
FAM124A	-0.813691402	0.057098251
MVB12B	0.345422434	0.057098251
APPL1	0.25119849	0.057386871
DVL3	-0.249340372	0.057454508
TTYH2	0.229653809	0.057562339
BHLHE40	-0.241089794	0.057605442
ASB13	0.304900912	0.057655005
CD3E	-0.325056345	0.057693451
FAM117A	-0.252687015	0.057693451
LRRFIP2	-0.21650417	0.057693451
RPS27	-0.324092768	0.057693451
SELENOK	-0.239682471	0.057693451
TPM4	-0.230446773	0.057693451
C1R	-0.391750206	0.057766841
KDM7A	-0.341981567	0.057766841
NEURL4	0.268485259	0.057766841
SH2B3	0.21560504	0.057766841
ZBED5	0.45153891	0.057766841
ZNF431	0.392406389	0.058060232
EPDR1	0.358997053	0.058068886
RABGAP1L	0.329228417	0.058329303
ADCY4	0.396354758	0.058709906
ANKRD66	0.667244813	0.058735405
CCNE1	0.470060449	0.058935271
DGCR2	0.207591881	0.058935271
KLF2	-0.574554572	0.058935271
PTPRJ	-0.235963461	0.058935271
REM1	-0.789837086	0.058935271
SRGAP3	0.316684578	0.058935271
ADARB1	0.228854273	0.059277756
MAFK	-0.233075423	0.059277756
RBM20	0.688250907	0.059277756
ST6GALNAC6	0.227640212	0.059277756
C2CD4B	-0.695952098	0.059521476
CLVS1	0.659507563	0.059521476
RCOR1	0.204175866	0.059521476
SIGLEC14	-0.228379343	0.059521476
USP19	0.184476956	0.059521476
CXXC5	0.220641835	0.059632164
GCNT2	-0.255949487	0.059726167
PI4KAP2	0.272299752	0.059788102
NIFK	-0.228918378	0.059803083
GTPBP4	-0.189224485	0.059841886
FCGR2C	-0.334465972	0.059866987
LTA	-0.622061597	0.0600433
BLNK	0.452872838	0.060145309
NIPAL4	-0.961207355	0.060375917
ZBED3	0.331352735	0.060650451
FRMD7	-0.743218199	0.060901758
KMO	-0.212194112	0.060911995
TRMT1L	0.285602746	0.060911995
FNDC4	-0.692508052	0.060925308
ZMAT3	0.252056423	0.060925308
FOS	-0.213406178	0.061111851
PHC1	-0.273062789	0.061194308
DSE	-0.210271372	0.061217626
APOL3	-0.288737431	0.061259947
DDX6	0.199694914	0.061259947
MADD	0.229601595	0.061259947
PSTPIP1	0.286201034	0.061259947
USP46	0.321342059	0.061259947
WDR37	0.1847264	0.061259947
SINHCAF	-0.270444323	0.061419776
DUSP1	-0.285945547	0.061462136
PHETA1	0.26518172	0.061462136
GSPT1	-0.19454739	0.061625036
EGLN1	-0.250297779	0.062049294
PLAGL2	-0.226090317	0.062049294
NXN	-0.588262894	0.062117817
PCSK5	-0.263483831	0.062117817
PYGO2	0.24048522	0.062229216
IVD	0.256738007	0.062241958
ITGA3	0.391269832	0.062368543
PDE4B	-0.314403386	0.062368543
PIK3C2B	0.324582658	0.062368543
RPS10	-0.25541183	0.062368543
ZCCHC4	0.325113032	0.062368543
CYP7B1	-0.698507341	0.062791536
LRRK1	0.202840379	0.062791536
RAP1GAP2	0.329514869	0.062791536
SLC4A11	0.341947287	0.062791536
SSR4	-0.216875939	0.062791536
TNF	-0.333028173	0.062791536
TNIP3	-0.504838867	0.062791536
MCL1	-0.212777332	0.062871459
SLC2A3	-1.138791645	0.062871459
ADPRHL2	-0.186718032	0.063211198
CDK12	-0.191478103	0.063211198
ITFG2	0.2767261	0.063211198
MICB	-0.320980868	0.063211198
PDK1	-0.243529908	0.063211198
TIMP1	-0.637516053	0.063211198
UBC	-0.246405684	0.063211198
UBP1	-0.225812728	0.063211198
ZNF468	0.256996578	0.063211198
SIK3	-0.234798694	0.063457243
C12orf57	-0.289066049	0.063533807
HSPB1	-0.216917851	0.063858467
TRIM68	0.277673274	0.063858467
DNAJA1	-0.249705909	0.063859459
RPS4Y1	-0.247173872	0.06399551
DHX57	0.291738336	0.064019551
PGPEP1	0.204563197	0.064019551
IFNAR2	-0.219107357	0.064048344
HMGCS1	-0.239417427	0.064432506
TECPR1	0.203447089	0.064432506
OGFRL1	-0.23808256	0.064531055
BAG4	0.26998698	0.064939459
CXADR	0.387664996	0.065021934
APOL6	-0.205451814	0.065111632
RPLP2	-0.217106145	0.065111632
TRAF4	-0.272303895	0.065196215
OLR1	-0.313154148	0.065295947
ST6GAL1	0.292758079	0.065380194
OPRL1	0.478694086	0.065512517
OSM	-0.508989634	0.065636723
TBC1D10C	0.363290803	0.06575233
CARD6	0.200941749	0.065794061
QSOX1	-0.216979638	0.065794061
BZW1P2	-0.242850541	0.065959868
CAVIN1	-0.295488363	0.065959868
P4HA1	-0.249877076	0.065959868
DUS2	0.277808462	0.066032549
OTUD7B	-0.219343573	0.066032549
TNFRSF4	-0.3004031	0.066032549
DCP1A	-0.23733442	0.066318616
FEM1C	-0.239755815	0.066318616
TOMM40L	0.231558767	0.066318616
ZKSCAN4	0.518079404	0.066318616
ADAMTS14	-0.76949638	0.066432377
SMURF1	-0.202154874	0.066432377
WDR74	0.292014481	0.066432377
CCL1	-0.598885714	0.066845724
RPS18	-0.265663952	0.066879469
TNFAIP8L1	0.270478513	0.067199163
ALKBH4	0.398134713	0.067201092
HSPD1	-0.230904727	0.067201092
CCR5	-0.252883768	0.067239499
CP	-0.550490602	0.067239499
KCTD11	-0.241942675	0.067239499
RNF144B	-0.215735116	0.067239499
SH2B2	0.357364429	0.067239499
CCNG2	-0.322382793	0.067517252
LRRC75A	0.555804355	0.068004369
PLA2G15	0.259112275	0.06815399
FAM107B	-0.233627567	0.068203715
AURKA	0.282945755	0.068267207
NUS1	-0.225179686	0.068267207
PKD1L1	0.505778069	0.068267207
OLFM2	-0.527704975	0.068327262
RPL36A	-0.331132222	0.068327262
OXER1	0.38730392	0.068369259
DCUN1D3	-0.21666731	0.068409522
DCAF12	0.181791371	0.068427714
RFX7	0.368046703	0.068428404
RSAD1	0.279063655	0.068428404
SLCO4A1	-0.448358112	0.068428404
MLYCD	0.270855255	0.068464681
ZNF697	0.197705945	0.068818343
RPL23A	-0.239041425	0.068908485
HSPE1	-0.261094395	0.069045389
GIMAP8	-0.328781014	0.069101931
SPTBN2	1.02586892	0.069141857
RFX1	0.261385525	0.069171865
CSF1	-0.327845417	0.06921523
DIRAS1	0.277772185	0.069341207
SERPING1	-0.280678416	0.069463859
NCEH1	0.215286527	0.069790298
ZNF76	0.221128555	0.069790298
C1RL	-0.213749622	0.070080508
KDM1A	-0.199840747	0.070132846
DUSP16	-0.238745444	0.070146188
NUP210	0.252014376	0.070352377
LCP2	-0.204304037	0.070462644
RHOBTB2	0.455233063	0.070561218
TFG	-0.187091638	0.070563154
MFHAS1	-0.189114941	0.070705036
NADK	0.193388187	0.070705036
TSPAN13	0.213375517	0.070745899
KHDRBS3	-0.363107055	0.070872476
ZNF780A	0.324381232	0.070872476
PORCN	-0.35975871	0.071011453
DSN1	0.330243799	0.071050187
CLEC4E	-0.274827932	0.071132821
YWHAE	-0.21329318	0.071132821
RPLP0	-0.241586521	0.071224825
SASH1	-0.240378106	0.071224825
SEL1L2	0.441252056	0.071224825
SLC9B2	-0.774941475	0.071224825
TICAM2	-0.453170073	0.071224825
ERCC6	0.224914808	0.071332487
KDM5B	-0.20043053	0.071332487
SIRT5	0.294681749	0.071332487
SRGAP1	-0.490542312	0.071387474
GPR3	-0.774789993	0.071460522
RPIA	-0.257254167	0.071460522
ZBTB37	0.342860166	0.071460522
MTF2	0.2474916	0.071691925
ARRDC4	-0.282020078	0.07182409
MPZL1	-0.227131568	0.07182409
THBS3	0.275953371	0.07182409
FAM157B	0.488457677	0.072037795
MEIS3	-0.378272451	0.072037795
SLC45A4	0.23848614	0.072037795
TP53INP2	-0.195670212	0.072037795
TRIM11	-0.195597918	0.072358043
WDR63	0.586427473	0.072358196
BDH1	0.405848282	0.07240966
LCOR	-0.208242784	0.072461541
LYN	-0.221189376	0.072461541
RPS6KL1	0.525196064	0.072461541
LZTS2	0.21217527	0.072571513
MYH9	-0.238682455	0.072597166
DDIT4L	0.487504431	0.07322348
PPP1R15A	-0.245384313	0.07322348
C1S	-0.380023389	0.073287852
TSC1	0.190211577	0.073287852
INHBA	-1.216510836	0.073394161
IQCE	0.234009448	0.073394161
MRGPRF	0.589781185	0.073394161
PET117	0.335570039	0.073394161
VMO1	-0.350050044	0.073394161
NOD2	-0.482128213	0.073604002
TMCC2	-0.266079005	0.073609009
NRROS	0.365820058	0.074013532
DPY19L3	0.300223213	0.074083827
DCAF5	0.174215448	0.074299977
LIF	-1.066032567	0.074409279
PDIA5	-0.419625698	0.074557548
ATE1	0.238938421	0.074692213
LBH	-0.268224515	0.074783218
FASTKD1	0.333603723	0.074927374
CERS4	-0.430731296	0.074933517
PAICS	-0.200043238	0.075133499
CKAP2	0.321774849	0.07539426
DAAM1	0.270519996	0.075398985
MAP2K1	-0.176179367	0.075419596
HNRNPU	-0.198595844	0.075480201
SEC24A	-0.245047987	0.075480201
HNRNPA1	-0.223489627	0.075559635
AC005833.1	-0.725003248	0.07560074
CLIP4	0.201627587	0.07560074
HK1	-0.177471394	0.07560074
HSPB7	-0.24509346	0.07560074
SLC15A4	-0.190857485	0.07560074
PLIN2	-0.268929075	0.075612803
HVCN1	0.183762414	0.075870471
VNN2	-0.243948831	0.075988564
E2F7	-0.436395056	0.076005157
ILF2	-0.19068287	0.076005157
RNF166	0.322412292	0.076040452
IQSEC2	0.233593213	0.076040575
SHPK	0.30967565	0.076040575
GSTM4	0.292048709	0.076057548
MZT2B	-0.225784425	0.076291847
NOLC1	-0.197682996	0.076350756
SDE2	-0.206707513	0.076350756
BEST1	-0.933808638	0.076363729
FZD7	-0.407587061	0.076421218
GBP1P1	-0.577428688	0.076421218
NR1H3	0.228898291	0.076421218
PSMA2	-0.196803444	0.076421218
CASP10	0.242103842	0.076828622
SLC16A8	0.892113555	0.076838021
AP5S1	0.320551875	0.076960746
ZNF618	0.334702078	0.077433181
ZNF610	0.427841718	0.077436568
ZNF772	0.378858089	0.077436568
CCT3	-0.210616046	0.07747643
NOTCH2NLA	-0.210369137	0.077891355
SLC25A29	0.347851346	0.078050839
LIMK2	-0.238100406	0.078269373
MAP3K8	-0.288437095	0.078462744
HOMER1	-0.224270652	0.078490938
BUB1B	0.633649377	0.07852346
ITPRIPL2	-0.196301424	0.07852346
LAD1	-0.401590671	0.07852346
PHLDB1	-0.323124649	0.07852346
PTPRN	-0.589974914	0.07852346
VAMP5	-0.311183654	0.07852346
GCLM	-0.355385677	0.079156039
PELO	-0.25190892	0.079156039
AC138969.2	1.104614536	0.079296513
BRI3BP	0.209189658	0.079296513
CD22	0.287758057	0.079296513
JPT2	-0.194391233	0.079296513
NAIF1	0.29323447	0.079296513
ZNF28	0.239151697	0.079296513
KIAA1210	0.312958147	0.07939582
ACOX3	-0.202115007	0.079654189
EFHD2	-0.189744592	0.079748757
ZNF703	-0.250481923	0.079748757
CD226	-0.425301737	0.079960957
TAOK2	0.19301317	0.079960957
PODN	0.893472724	0.079997941
RPL35A	-0.261174521	0.079997941
CEP295	0.319891532	0.080612162
DEF8	0.239921889	0.080612162
NOTCH1	-0.263833668	0.080612162
FZD4	-0.468744917	0.080700987
SLC26A11	0.24657128	0.080703567
TBC1D30	-0.218936005	0.080703567
SPRED1	-0.223206698	0.080747072
ZYG11B	0.274262317	0.080747072
EPSTI1	-0.353698404	0.080758623
C11orf21	0.558092457	0.080773087
GLRX	-0.233241767	0.080773087
PCMTD1	0.232552834	0.080773087
PI4KAP1	0.39188153	0.080773087
UNG	0.266821177	0.080773087
COG8	0.215479836	0.080903326
MAOA	-0.240544618	0.080903326
DNTTIP2	-0.229379007	0.080945996
MTUS1	0.290536047	0.080945996
NID1	-0.399078556	0.080945996
FYN	-0.20665838	0.081254719
HPRT1	-0.245835253	0.081254719
LARP1B	-0.280233978	0.081254719
SPCS2	-0.192861443	0.081254719
TRUB1	0.321496185	0.081254719
USP54	0.318024116	0.081254719
SKI	0.205449464	0.081519666
HMGB1P6	-0.452030866	0.081872167
PRF1	-0.40155292	0.081872167
PTK2	0.23941139	0.081872167
RPLP1	-0.228381986	0.081877649
ARHGAP25	0.555668852	0.08197305
CHIT1	0.366473469	0.082014992
CKB	-0.752288079	0.082160806
TNRC6B	0.244579511	0.082373798
LAMB2	-0.212840544	0.082471319
NHS	-0.631741556	0.082640449
HBEGF	-0.21909421	0.082759531
CBFA2T2	0.223582356	0.082886328
RNF14	0.201063947	0.082886328
BTG2	-0.201548951	0.082973199
USP53	-0.321974288	0.08303983
DNAJC5B	-0.411388718	0.083174261
CALHM6	-0.766864039	0.083186429
SMG6	0.19265447	0.083191329
AC106865.1	-0.489981248	0.083225442
FCGR1CP	-0.693954045	0.083395798
ACSS1	0.247762025	0.083447784
CCDC6	0.199145212	0.083737494
CLDN7	-0.278604962	0.083737494
PTGES	-0.679275675	0.083737494
RPL27	-0.258114273	0.083737494
TLR6	0.272437239	0.083737494
VEZF1	-0.20850046	0.083737494
RAB34	-0.209612782	0.083858554
ATP9A	0.212719669	0.083907425
KLHDC3	0.179209673	0.083907425
MAP4K3	0.245224005	0.083907425
TRAC	-0.261217451	0.083907425
VNN3	-0.639248586	0.083987638
ANAPC4	0.329364316	0.084006235
HNRNPM	-0.184824863	0.084006235
MLLT10	0.258072031	0.084006235
NOA1	0.250642807	0.084006235
RHOBTB3	-0.254741433	0.084006235
MED13	-0.258115423	0.084111075
PPA1	-0.279531394	0.084111075
PRDM1	-0.205880012	0.084111075
ACP5	0.379276716	0.084124493
AC112198.2	-0.648579237	0.084207303
CAB39L	0.218603132	0.084207303
CMBL	0.333725294	0.084207303
DNAJC16	0.211875196	0.084207303
GCC2	0.208072595	0.084207303
GOLGA1	0.224836884	0.084207303
IL21R	0.267006652	0.084207303
KAT6A	-0.176355035	0.084207303
RAB6B	0.572008683	0.084207303
RBKS	-0.327784522	0.084207303
SLC9A7P1	-0.274630328	0.084207303
SLITRK5	-0.916901743	0.084207303
ZNF714	0.436296723	0.084352126
DKK2	-0.499818568	0.084551394
REEP1	0.32693481	0.084551394
ANKRD20A19P	0.75322547	0.084568233
FHL1	0.28437768	0.084568233
CBFA2T3	0.293920587	0.084579417
CCDC137	0.242152696	0.084579417
CHD2	-0.231695949	0.084579417
FAM222A	-0.703609319	0.084579417
TPD52L1	0.647912684	0.084579417
ZNRF1	-0.213319575	0.084664042
SLC16A1	-0.235525841	0.084851703
ZNF266	0.227924867	0.084851703
AL451062.3	-0.748151948	0.084887708
ZXDB	-0.310570912	0.084887708
ESCO1	0.235345286	0.085130011
RPS25	-0.263149323	0.085149508
AC245297.1	-0.234455483	0.085223196
OTUB2	0.286265182	0.085223196
RHOBTB1	0.357079984	0.085223196
TRIM16	-0.352842155	0.085223196
ZXDA	-0.354878349	0.085223196
ATR	0.2982318	0.08525416
ASAP2	-0.22813982	0.085255408
BCOR	-0.214714899	0.085255408
NKG7	-0.331752411	0.085255408
NMRK2	0.823502107	0.085255408
VSTM2L	0.428386223	0.085255408
AFG3L1P	0.370765615	0.085571864
CFAP61	0.418263024	0.085571864
FAM120C	0.449672003	0.085571864
NUDT7	0.465153248	0.085571864
PQLC2	0.239515263	0.085571864
SERPINB2	-1.743904279	0.085571864
HTRA1	-0.235943847	0.085960166
ADAMTS2	-0.486672712	0.086069876
AC060766.1	0.706683061	0.086122388
FAM214B	0.208139021	0.086122388
KMT2E	-0.17567868	0.086122388
CSTF1	0.205182875	0.086236697
RETREG3	0.169261977	0.086236697
SPAG4	-0.467049435	0.086236697
TNFSF15	-0.529107835	0.086236697
UBE2S	-0.214923698	0.086236697
RPS29	-0.287808457	0.086263259
LEP	-0.907341535	0.086393216
SLC40A1	0.362462454	0.086416099
APPBP2	0.226900174	0.086454151
PLP2	-0.212350371	0.086454151
JADE1	0.396156854	0.086513848
TRAF3IP2	-0.255938196	0.08666627
CCDC191	0.546637461	0.086684997
LRRC25	0.22216881	0.086766322
MOB3B	0.271634364	0.086766322
RGS19	0.249918265	0.086766322
ING1	-0.344362821	0.086773629
NDP	-0.848755946	0.086886372
RPS15A	-0.262682575	0.086895492
ZNF18	0.297772841	0.087004507
PTOV1	-0.181221602	0.087420955
ZNF813	0.466724418	0.087537894
NFRKB	0.207259009	0.087728196
GSTM1	0.42306558	0.087782612
ABAT	0.246204114	0.087809427
PDLIM7	0.188181295	0.087809427
XCL1	-0.416219027	0.087809427
DNASE2B	0.479786857	0.087959731
ETNK2	0.417907911	0.087959731
FGD3	0.208564215	0.087959731
PSMA3	-0.184563333	0.087959731
EIF1	-0.218905264	0.08830135
IL18	-0.351636869	0.08830135
SRPK1	-0.212873132	0.08830135
GOLGA6L5P	0.775303038	0.088402094
RPL18A	-0.221726946	0.088402094
TCEA1	-0.194478836	0.088402094
WASH2P	0.267596225	0.088402094
CDC40	0.207659869	0.088468537
ANXA1	-0.273631446	0.088483779
NUDT16P1	0.426320345	0.088483779
PPP1R12B	0.389764185	0.088483779
RPL24	-0.244375464	0.088483779
JOSD1	-0.182985395	0.088734559
P2RY13	0.774924403	0.088734559
RPS12	-0.234912632	0.088734559
RPL29	-0.213803117	0.088859786
RPS3	-0.246885446	0.088859786
PIK3AP1	-0.183466707	0.088880169
TXNL1	-0.182700553	0.088880169
GPA33	0.475176651	0.089093402
LTB4R	0.356054763	0.089093402
OTOA	0.295648289	0.089093402
DACT1	-0.431148811	0.089128145
TMEM117	0.275921624	0.089128145
TET3	-0.244961733	0.089515575
DBT	0.225679419	0.089532602
IQCG	-0.2474145	0.089994126
KLF3	-0.234723671	0.090094501
HS6ST1	0.211020772	0.090524977
SLC7A11	-0.531423402	0.091045036
TFEB	0.202867725	0.091045036
CCNE2	-0.652907396	0.091166016
MCEMP1	-0.652243061	0.091166016
ERCC4	0.27174574	0.091652345
CYP4V2	0.270391481	0.091821886
TUBA1C	-0.202007313	0.091832513
DNAJB2	0.16854561	0.091873151
GPR183	-0.263203788	0.091988277
AGO4	0.208465074	0.092090698
MMP15	0.525374382	0.092200233
KIAA0355	0.239136379	0.092305869
SDC3	0.225574292	0.092305869
SFI1	0.27498993	0.092305869
WDR92	0.326594128	0.092446381
ABHD10	0.308093529	0.092648839
ITGAE	-0.215642369	0.092648839
RFFL	-0.18835282	0.092648839
SAT1	-0.221395469	0.092648839
SH3D21	-0.218505723	0.09286094
ATF7IP	0.177645699	0.093040941
SUSD1	0.173151242	0.093167178
SOWAHC	-0.255396871	0.093495735
PPP1R3B	-0.418735802	0.09356871
TSPAN15	0.211987508	0.093594555
CDC42SE1	-0.184490372	0.093720101
FAM131B	0.366813682	0.094129964
POLM	0.33086808	0.094129964
CNEP1R1	0.25080401	0.094504087
EXT1	-0.353638443	0.094504087
HIRA	0.188334065	0.094504087
RPL37	-0.252097852	0.094504087
SEC61B	-0.179826257	0.094504087
SLC46A3	0.269919211	0.094504087
MICAL3	0.225840471	0.094737672
RNASE4	-0.677638496	0.095292815
TRPS1	0.256717018	0.095387308
EIF5A	-0.180584852	0.095519884
GGA3	0.207663744	0.095519884
PCOLCE2	-0.418034608	0.095519884
TMLHE	0.237785218	0.095519884
ZNF148	0.202941423	0.095519884
METTL2A	-0.216201626	0.095644159
CRTAP	-0.219785064	0.095776257
TFCP2	0.182944987	0.095776257
AFF1	0.176670795	0.095781857
FAIM2	0.251541267	0.095781857
MAFF	-0.187890496	0.095781857
NBPF1	0.20616875	0.095781857
PTGES3P1	-0.701224604	0.095781857
SAMD4B	-0.176143599	0.095781857
ALDH5A1	0.292585733	0.095857849
DRAP1	-0.198096938	0.095857849
KIAA0513	0.165217471	0.095857849
MRPS24	-0.189757159	0.095857849
TSPAN12	0.740230129	0.095857849
HCAR2	-0.375027512	0.095932062
RTL10	0.313712762	0.095932062
HS3ST2	0.314482139	0.096385235
IL31RA	-0.679480981	0.096385235
IL36RN	-0.674368502	0.096385235
PRPF3	-0.273405051	0.096385235
RPL31	-0.249092533	0.096385235
SYNGR1	0.270745971	0.096385235
TASP1	0.401222769	0.096717728
TOP2A	0.385079339	0.096717728
VAT1L	0.413179726	0.096717728
RPL35	-0.220630602	0.096724407
RPS28	-0.204408724	0.096759609
ZBTB21	0.205390978	0.096907591
RPL34	-0.266260033	0.09692748
PDPN	-0.573685037	0.096983805
PLXNC1	0.228132996	0.096983805
CRCP	0.182825673	0.096992318
C6orf203	0.345393983	0.097035251
CYB561D1	0.207957144	0.097035251
MMP14	-0.225807401	0.097035251
RNF125	0.310341659	0.097035251
SPARC	0.218406456	0.097035251
WDR55	0.165356937	0.097035251
CASP4	-0.228483712	0.097215421
TNIK	-0.165502833	0.097269855
CTNS	0.219828332	0.09736547
FAU	-0.195405167	0.09736547
RPS23	-0.236188769	0.09736547
C18orf54	0.523206141	0.097399871
CPT1A	0.153074206	0.097399871
ICAM4	-0.281291973	0.097399871
MAP3K12	0.249947748	0.097399871
MICAL1	0.217264219	0.097399871
PEX14	0.226130866	0.097399871
RPSA	-0.209762559	0.097399871
RRAD	-0.670997218	0.097399871
SCMH1	0.408827269	0.097399871
DET1	0.518229281	0.097505991
BRAT1	0.202806277	0.097681262
CHST11	-0.197939088	0.097681262
IGFBP4	-0.488387522	0.097703796
ARMH1	-0.65972549	0.09771213
ERCC5	0.174598233	0.09771213
ZFPL1	0.22693237	0.097734275
SIN3A	-0.189480997	0.097914378
PCMTD2	0.455264191	0.098261246
TEP1	0.200620956	0.098396099
SPOCK2	-0.229633979	0.098633309
NISCH	0.185279578	0.098671324
TNS2	0.253365642	0.098671324
ANK2	0.257869089	0.098835419
GGTA1P	0.306023276	0.098835419
XYLT1	0.173228768	0.098835419
MGME1	0.226950957	0.098976905
ZNF232	0.374706524	0.098976905
BBS5	0.247126011	0.099074322
SUOX	0.284397179	0.099161599
GOLGA8N	0.628535354	0.099526933
PRR12	0.235798484	0.099638528
RARRES3	-0.365635786	0.099638528
CYP4F25P	0.594193801	0.099759949
SGK1	0.166103665	0.099759949
EXOG	0.379526508	0.100082469
RNPC3	0.410946323	0.100082469
GYS1	-0.186399678	0.100291325
ZMYM6	0.36621569	0.100532832
NFKBIB	-0.167108404	0.100717619
RPL32	-0.231082384	0.100739954
ACSS2	0.208935243	0.100947453
BAZ2A	-0.183352585	0.101017984
TTLL4	0.173281455	0.101017984
ADGRA3	0.461899562	0.101052411
BTN2A2	-0.275694452	0.101052411
DNMT3A	0.247398105	0.101052411
KMT2A	-0.232559733	0.101052411
NDUFV3	0.194733704	0.101052411
NRP2	-0.187180214	0.101052411
STX3	-0.203461195	0.101052411
YPEL4	0.478773472	0.101052411
ZFAND2A	-0.278818034	0.101052411
BORCS5	0.219562272	0.10111692
CHAC1	-0.779297424	0.101162319
CITED4	-0.521247675	0.101275976
NRSN2	-0.40250902	0.101275976
PITPNB	-0.17637678	0.101275976
ANKRD1	-1.179550596	0.101424064
GCLC	0.207935765	0.101535261
RPL30	-0.230790762	0.101567041
KIF21B	-0.259076592	0.101646803
PDE9A	-0.902800804	0.101646803
ADNP2	-0.201066183	0.101916488
PSME1	-0.186314152	0.102071278
WNT5A	-0.484641369	0.102148975
UBASH3B	0.209124194	0.102405901
RPL39	-0.289128114	0.102497571
DST	0.270558496	0.102979852
RSPH3	0.188974916	0.102979852
OSGIN2	-0.281491475	0.102981883
C17orf58	-0.21119155	0.103370835
PDPR	0.180313489	0.103370835
TLE4	-0.20293073	0.103370835
C3orf33	0.439306183	0.103504558
CBLB	0.164241597	0.103504558
RAPGEF3	0.453018993	0.103504558
PABPC4	-0.179477505	0.103583079
PPP1R9B	0.176384415	0.103583079
SMARCB1	-0.675963287	0.103743073
PRAM1	0.445077687	0.104654542
CIAO2B	-0.203125805	0.104735035
GAPDH	-0.227418954	0.104735035
JHY	0.312239291	0.104735035
PMEPA1	-0.266187302	0.104735035
LATS2	-0.211081037	0.104850694
CARS	-0.358543204	0.105236317
LPIN2	0.165356268	0.105240251
PMS1	0.382753759	0.105240251
VEGFA	-0.732165865	0.105240251
ARAP1	0.211790726	0.105411969
TTC4	-0.234098034	0.105462319
ZNF581	-0.334260014	0.105514785
FECH	0.177137034	0.105852234
GLCCI1	0.520135725	0.105852234
MCTP1	-0.192959855	0.105852234
RNF146	0.231104696	0.105852234
LIMA1	-0.167212646	0.106011653
RPL36	-0.229389305	0.106011653
TUBA4A	-0.193133647	0.106107039
APOL2	-0.177591501	0.106137818
CYTIP	-0.208863185	0.106370646
ELP3	0.176167819	0.106370646
LIMD2	0.266071006	0.106370646
EEF1AKNMT	0.178856329	0.106437738
HIVEP1	-0.242634414	0.106437738
NT5E	-0.885903255	0.106437738
SLC5A3	-0.229785114	0.106437738
ALYREF	-0.204944237	0.106594892
PTPRF	-0.340092197	0.106594892
AC012254.2	-0.820101578	0.10678127
EVI5L	0.254848806	0.106846995
INTS10	0.169766338	0.106846995
SLC16A5	0.329459615	0.106846995
CD84	0.213053252	0.107016612
LMAN1	-0.182074538	0.107016612
RAD21	-0.175784744	0.107016612
AKIP1	0.191728154	0.107037972
KAT6B	0.19774423	0.107037972
PODXL	0.472602079	0.107037972
SHISAL1	-0.654396714	0.107037972
THNSL1	0.582480755	0.107097699
SRC	-0.198506148	0.107309533
DCSTAMP	0.182265458	0.107378149
RSC1A1	0.317302329	0.107378149
SLC36A4	-0.19774574	0.107378149
MCOLN3	0.457319429	0.107463729
RPS14	-0.210161256	0.107463729
RPS6	-0.242199137	0.107463729
EEF1B2	-0.203416916	0.107491032
SLC25A19	0.179369148	0.107491032
TMEM63B	-0.162307278	0.107491032
PTGIR	-0.405506158	0.107503189
CHRNA1	0.666418149	0.107564528
GPAT3	0.18385255	0.107564528
TMEM129	0.219973026	0.107959329
CCDC9	-0.202785557	0.108065862
ACAD8	0.212308888	0.108266634
ENPP2	-0.344873392	0.108266634
PSEN1	-0.183638267	0.108266634
TNFAIP3	-0.249696909	0.10831511
RNASET2	-0.214488419	0.108321673
ZNF518A	0.369919732	0.108321673
ENTHD1	-0.330698503	0.108371115
IL17RA	0.202972249	0.108371115
LDAH	0.207273611	0.108371115
TANK	-0.171765929	0.108371115
SMARCAD1	0.26567636	0.108424292
ABCB8	0.249800048	0.108588908
TGFA	0.411323402	0.108588908
ZBTB10	-0.24605313	0.108588908
CRYL1	0.200433584	0.108591048
ERO1A	-0.235405611	0.108591048
AKAP11	0.201654613	0.108680922
TRIM54	0.265294673	0.108680922
TEAD3	0.311535742	0.108707031
KPNA2	-0.163870152	0.109061244
FDXACB1	0.326761021	0.109226836
COX10	0.208899661	0.109440242
LOXL3	0.259506507	0.109440242
PPTC7	-0.176444178	0.109440242
PURA	0.271632126	0.109440242
PHF13	-0.264862316	0.109467207
DUSP22	-0.199485119	0.110315239
HUWE1	-0.168436679	0.110315239
SLC23A2	0.181786855	0.110315239
ZC3H6	0.266337251	0.110315239
ZNF74	0.503629768	0.110315239
DPP4	-0.225467497	0.110408607
RAC1	-0.166430911	0.110408607
HLX	-0.21444637	0.11053273
RPS3A	-0.228740413	0.11053273
BICRAL	0.252677778	0.110638216
MORC3	-0.185390527	0.110638216
STRBP	0.21038739	0.110638216
TFCP2L1	0.284891113	0.110638216
AL390719.1	-0.33945754	0.110715817
ARNTL	0.180731847	0.110715817
COQ9	0.226367988	0.110715817
FGFR1	0.183229836	0.110715817
RPL21P16	-0.16630594	0.110715817
S1PR2	0.158913499	0.110715817
SLC28A3	0.210166014	0.110715817
APOBEC3D	0.370539728	0.110817594
RELCH	0.222896897	0.11118092
KDM3A	-0.378382665	0.111388684
ICA1	0.344447054	0.111609322
LAMB3	-0.527912966	0.11174223
CDKN1A	-0.176955419	0.111965462
NCK1	0.189578314	0.111969977
HOMER2	0.539212199	0.112106994
CAV1	-0.725962737	0.112186492
DNASE1	0.324580053	0.112186492
EIF2S2	-0.169354994	0.112186492
FBXO41	0.221708692	0.112186492
GNA11	0.194140461	0.112186492
GRIN3A	0.747844454	0.112186492
ZNF528	0.232830321	0.112186492
DCLRE1A	0.335430785	0.112246051
ZMYM2	0.213327001	0.112246051
MS4A7	-0.18545039	0.112310897
P2RX4	-0.1717463	0.112310897
RALGPS1	0.441813982	0.112310897
SELL	-0.382382096	0.112360787
RPS4X	-0.226350259	0.1124029
RPS20	-0.231496962	0.112425357
CARD8	0.167678286	0.112558823
RBM4	-0.183968282	0.112558823
ZNF561	0.218845157	0.112558823
UBR5	0.168735523	0.112670385
TEAD2	-0.383731098	0.112680072
CPT2	0.194276698	0.112700253
DUSP13	0.454882616	0.112700253
SPN	0.27332118	0.112700253
STAT1	-0.180762686	0.112700253
AL031777.3	0.395250273	0.112883565
ANGPT4	0.674127027	0.113093344
GPR34	0.583773691	0.113093344
NF2	0.171154514	0.113093344
AHSA1	-0.242251719	0.113378863
AK1	0.302045724	0.113378863
CDCA2	0.93118261	0.113378863
ITGB3	-0.16918927	0.113378863
RPS5	-0.18146274	0.113378863
ZNF41	0.285014664	0.113378863
CCNB1	0.292308495	0.113427212
VASH1	0.179720823	0.113459491
FADS1	-0.210417536	0.113859674
SIK1	-0.945155499	0.113859674
UCP2	0.259131049	0.113859674
KCNJ10	0.687071002	0.113978289
RNF7	0.164427453	0.113978289
CROCCP2	0.338262362	0.114076553
LRRC37A2	0.533652348	0.114255739
CD70	-0.532391684	0.114384022
TCP1	-0.196904988	0.114478785
PDP2	0.280015138	0.114730423
SAP130	0.198428607	0.114730423
DHDDS	0.15398773	0.114782207
DHRS13	-0.478798895	0.114782207
FYB1	0.165408942	0.114782207
IL16	0.223309334	0.114782207
REPIN1	-0.148875254	0.114782207
SIRPA	-0.184863598	0.115092071
ZNF888	0.339857635	0.115094554
KDM3B	0.145092716	0.115160057
ORC5	0.352779126	0.115160057
UBXN1	-0.14677132	0.115160057
ZNF326	-0.216501911	0.115160057
ZNF616	0.280674026	0.115160057
CDAN1	0.264409711	0.115181404
CYP2S1	0.228850145	0.115494673
PNPO	0.213980349	0.115494673
SPAST	0.221742921	0.115494673
ADPRHL1	-0.504159386	0.115595437
CLUHP3	0.44210655	0.115595437
ZNF438	0.171582379	0.115628732
CRIPT	0.313631376	0.11566707
PCTP	0.181597177	0.116095682
RPS8	-0.21665303	0.116095682
RASSF4	0.23030223	0.116190228
LARP1	-0.168195542	0.116219854
KCTD9	0.201462745	0.116593429
LAMB1	-0.372270364	0.116593429
NCF1B	-0.314857064	0.116593429
RANBP10	0.174380174	0.116593429
SEMA4D	-0.401852621	0.116595543
SVIL	-0.306606441	0.116719702
PVALB	-0.385822152	0.116922471
AEN	-0.228794218	0.117254472
ERBIN	-0.180945803	0.117254472
ADPRH	0.190634633	0.117664678
BAIAP2	0.165580582	0.117664678
CPPED1	0.171846908	0.117793587
LANCL1	0.2568098	0.118274102
KLHL5	-0.167125618	0.118351474
HNRNPH3	-0.207987865	0.118788639
TRIAP1	0.205798243	0.118824998
HSPA2	-0.312940062	0.118944948
PFKP	-0.175615259	0.118944948
RPS7	-0.21103313	0.118944948
P2RY6	0.773478383	0.118973301
SLA	0.203353372	0.118977603
SNRPG	-0.250277421	0.119038328
RXRA	0.16480323	0.11926576
DAPK1	-0.188911307	0.119364426
LYPD3	-0.68811353	0.11956858
PUS10	0.308872495	0.11956858
SMTN	-0.269828714	0.11956858
ABCA4	-0.575273716	0.120125002
ADIPOR2	-0.179632173	0.120125002
ALDH1A2	-0.303669263	0.120125002
DNAJB5	-0.173678812	0.120125002
GPATCH2L	0.161258857	0.120125002
GRK6	0.187690736	0.120125002
HECTD2	-0.352299209	0.120125002
KIF20A	0.879421435	0.120125002
RPS15	-0.208873902	0.120125002
RPS2P5	-0.217132282	0.120125002
TMEM266	0.332938111	0.120125002
ZSWIM4	-0.221348806	0.120214569
MISP3	0.402963568	0.120223327
AP000347.1	0.41871704	0.120509441
CACNB2	-0.47353603	0.120509441
NLRX1	0.274709165	0.120509441
PITX1	0.812513484	0.120509441
UBE4A	0.145731438	0.120509441
LRRC27	0.369781941	0.120566811
SH3BP1	0.194960918	0.120566811
NDUFB4	-0.168898367	0.120642074
SYNJ2BP	0.183223513	0.120661705
BMP2K	0.211853449	0.120789424
CKAP4	-0.181455374	0.120903101
GCNT1	0.354101972	0.121030189
RAB3D	0.238507044	0.121030189
PAQR7	0.46696364	0.121033579
RABAC1	-0.167080729	0.121033579
ARHGAP1	0.168265582	0.121040018
BAG3	-0.206256634	0.121040018
TICAM1	-0.184340507	0.121040018
KNL1	0.493422793	0.121049172
CLU	0.400412419	0.121119467
ANKFY1	0.177030065	0.121154804
PPFIBP2	-0.239858178	0.121154804
SSBP3	0.192705669	0.121154804
CRTC2	-0.156398918	0.121273637
PSPC1	-0.182905441	0.121273637
C15orf48	-0.180926114	0.121305211
IKBKE	0.200858896	0.121305211
SLC25A23	0.227137348	0.121305211
TLE3	0.217977694	0.121305211
SLX4	0.249116849	0.121486748
GPR68	0.211670419	0.12150308
ARID4B	-0.178107252	0.121508809
RERE	0.169683599	0.121861941
RUNX2	-0.445692849	0.121861941
LRCH1	-0.149415037	0.122223255
BCDIN3D	0.392086586	0.122372039
CDC42SE2	-0.21798915	0.122416549
ALG2	-0.187555711	0.122422775
MAP4K1	-0.312477626	0.122524796
TPRA1	-0.160409274	0.122558172
BCL11A	-0.23188438	0.122639032
KIAA0753	0.233285147	0.12285672
TBC1D14	0.150595499	0.123133685
HNRNPAB	-0.154981198	0.123236341
PAPSS2	-0.208560841	0.123236341
PARP16	0.286216874	0.123236341
HIST1H3E	0.32649869	0.123243932
SLC12A9	0.1975552	0.123243932
AGPS	0.16263865	0.123265507
RNF4	-0.156810306	0.123337002
IFT80	0.372316686	0.123770186
BATF3	-0.618597072	0.123846344
SELENOS	-0.150027715	0.124001163
ECD	-0.189726092	0.124060822
HSPA5	-0.204535625	0.124060822
NOTCH2	-0.169380432	0.124060822
RARA	0.230787381	0.124060822
TAB3	-0.205145647	0.124095253
ECHDC2	0.215398349	0.124101147
CDYL	-0.211236995	0.124252903
HIST1H2BN	0.670273749	0.124252903
RALGDS	-0.185935999	0.124252903
TMEM71	-0.333604033	0.124252903
SASH3	0.247658337	0.124516512
MINDY1	0.24082165	0.124570785
RPL9	-0.206426085	0.124570785
HLCS	0.19454463	0.124649936
ZBTB7A	-0.140506931	0.124804628
CDCA3	0.63717543	0.124808925
CEP97	0.336968119	0.124808925
PPP2CB	-0.155754022	0.124880672
TXNDC11	-0.149950638	0.124884339
AC107956.1	-0.432189262	0.125250603
S1PR3	-0.396546872	0.125250603
SENP7	0.327766049	0.125250603
TRIM14	0.198303981	0.125250603
UBTF	0.156548919	0.125250603
PER3	0.182732688	0.125387619
FANCE	0.281056618	0.125606725
ZNF486	0.356108815	0.125909294
RPS16	-0.20687622	0.12593203
CYLD	-0.1648053	0.126032042
RACK1	-0.19646835	0.126167895
CCDC125	0.269735664	0.126501936
G3BP1	-0.231074807	0.126501936
ICK	0.223864767	0.126709695
PLA2G4C	0.157506691	0.126709695
STX12	-0.143966357	0.126709695
TAOK3	-0.155310981	0.126709695
VDAC2	-0.152308917	0.126709695
AMDHD1	0.267779611	0.126862113
HIPK1	-0.168870773	0.127129743
EMILIN2	-0.175518749	0.127658044
FNTA	0.153150879	0.127658044
INPP4A	0.168852901	0.127658044
PHF5A	-0.185779899	0.127658044
SH3BP2	0.175282027	0.127658044
SLC25A48	0.320725549	0.127658044
CAPRIN2	0.251906433	0.12772256
ACVR1	-0.219598109	0.128006544
SAMHD1	0.185890017	0.128006544
RNASEH2C	-0.184920495	0.128138591
C6orf223	-0.674425182	0.128401488
SLC39A10	0.216702924	0.128401488
DHRS11	0.247364265	0.128487153
PPIC	0.253644316	0.128487153
HSP90AA1	-0.202552089	0.129220258
MRAS	-0.164619677	0.129365694
ANGEL2	0.2781847	0.129413335
FAM53C	0.173265922	0.129413335
PRXL2C	-0.19779025	0.129413335
LAG3	-0.691769045	0.129592646
SAMD9	0.203230393	0.129745066
ZNF846	0.341390841	0.129745066
PYCR3	0.393238619	0.129918983
GRAP	0.37805427	0.129969404
HYAL2	0.201555116	0.129969404
MZF1	0.35381055	0.129969404
PINX1	-0.268066782	0.129969404
ST6GALNAC4	0.246416605	0.129969404
STAC2	-0.316354692	0.129969404
ZNF257	0.568858323	0.130487204
AMDHD2	0.198663528	0.130489144
CU639417.1	0.2813948	0.130489144
EXOC6	0.255465725	0.130489144
SH3BGRL	0.188523183	0.130489144
SNX5	0.147605883	0.130489144
TDRD7	-0.187441515	0.130489144
TRAF2	0.152808594	0.130489144
APOD	0.756298602	0.13057962
MEF2D	0.174643561	0.130658117
TUBB2A	-0.170408001	0.130658117
ZHX3	0.252039131	0.130695167
HMGCL	0.189132382	0.130972623
BTF3P7	0.552789584	0.131262177
TMEM63A	0.171164064	0.131306647
CRIM1	-0.331073977	0.131428033
MYH10	0.351074897	0.131466168
SELENOP	0.214038499	0.131779934
GATD1	0.201398462	0.131819309
MBD6	0.170937158	0.131819309
PDE6G	0.394228959	0.131819309
PTPN6	0.181397473	0.131819309
SYNPO2	-0.564146109	0.131819309
EDN1	-0.896356672	0.131912909
MIPEP	0.214523393	0.132127906
ARL6IP6	-0.20845545	0.132248058
NOL6	0.158517351	0.132248058
CSRP2	0.201533374	0.132402468
ZFP30	0.409310179	0.132521979
RAB11FIP1	0.198367181	0.13264293
TMEM151A	0.459525559	0.132686223
SLC37A2	0.157472427	0.132760249
NEK9	0.153770368	0.13309603
VDR	0.175844413	0.13309603
HSPH1	-0.199853275	0.133098329
PGM3	-0.209407969	0.133098329
SH2D3C	0.318749333	0.133098329
TFDP2	0.192642629	0.133098329
CCDC96	0.569915971	0.133286001
BSCL2	-0.156849876	0.133287439
ELL2	-0.174720267	0.133287439
NR3C1	-0.167905977	0.133287439
SQSTM1	-0.190862596	0.133463455
C1orf109	0.2577315	0.133637445
SEC61G	-0.23735041	0.133672979
HPGD	0.199346196	0.13384889
SNPH	0.553482425	0.13384889
CA13	-0.604089128	0.134377335
GREM1	-0.334766634	0.134430256
UBXN7	0.156589924	0.134430256
NAB1	-0.201662492	0.134619636
UBXN2B	0.24220816	0.134619636
DOP1B	0.17356701	0.134652245
NCR3LG1	-0.255079599	0.134652245
RPL38	-0.24933123	0.134652245
ZNF678	0.474342925	0.134652245
RPL22	-0.17678581	0.134740977
TLR2	-0.264752734	0.134740977
ZADH2	0.169122848	0.134740977
NAT9	0.190857564	0.134768402
UFL1	0.184252077	0.134768402
IGFBP2	-0.538633243	0.134918018
FAM126A	-0.257585015	0.134968533
ACAP2	0.154159855	0.134970197
ATG16L1	0.194981341	0.135063373
MYDGF	-0.15721611	0.135063373
CCT5	-0.165408817	0.135078982
MTMR12	0.16093472	0.135078982
TTBK2	0.38124968	0.135078982
UBQLN2	-0.164248549	0.135313904
HECTD1	0.16231229	0.135381799
SLC2A3P1	-0.526166006	0.13546936
RPL17	-0.230101994	0.135536062
BLM	0.394298719	0.135590188
FCHSD2	-0.206715609	0.135590188
PRUNE1	0.259081376	0.135590188
ZBTB7C	0.224862778	0.135692588
RPS19	-0.210491228	0.136044008
CSAD	0.42036547	0.136048186
PHF24	-0.527155325	0.13612176
HIST1H4H	0.452347931	0.136249334
ZNF724	-0.616611801	0.136262323
TNFRSF21	0.334626234	0.136264985
ETV5	0.276592424	0.13650842
AP3B2	0.610500387	0.136607577
NMNAT1	0.199628716	0.136607577
SESN2	-0.208544994	0.136607577
NUP58	-0.181302853	0.136720104
BUB1	0.366145343	0.136765307
DDX47	-0.155290099	0.136765307
CALM2	0.156404547	0.137055952
HSP90AB1	-0.187473782	0.137055952
TNFRSF11A	0.265583036	0.137073597
COQ8B	0.196415549	0.13708305
KCTD2	0.191072154	0.13708305
[truncated: 11,073 more rows]
