# Supplementary material for: Immune-adaptive pathogen variation reveals targetable mediators of gram-positive bacterial killing in macrophages
Source: Sci Adv. 2026 Feb 27;12(9):eaea0375. doi: 10.1126/sciadv.aea0375 (PMC12947864; doi:10.1126/sciadv.aea0375)
Supplement: Supplementary file 2 — Data files S1 to S3 [file sciadv.aea0375_data_files_s1_to_s3.zip › aea0375_data_file_s3.csv]

gene	maic_score
APOB	4.555376631
SAA1	3.388317801
CNN2	3.256676373
LBP	2.980032456
CXCL8	2.974581434
AHSG	2.964446787
IL6	2.9391704
MMP8	2.932328237
OLFM4	2.93098678
CD14	2.927325732
FGA	2.919970605
SOD2	2.916119451
LCN2	2.914029556
VCAN	2.908965121
S100A9	2.905309038
IL1R2	2.89839002
NAMPT	2.890984922
HP	2.886698179
MMP9	2.879443804
PGLYRP1	2.878961146
CD177	2.877915389
RETN	2.875823873
CMPK2	2.872048577
PGD	2.870997299
SERPINB1	2.870595085
ANXA3	2.869307998
ANXA1	2.867860026
TXN	2.867216483
CD163	2.863676995
S100P	2.862550795
LILRA3	2.860378836
STOM	2.85965485
CDA	2.858930864
LTF	2.857835858
TTN	2.853518304
CHI3L1	2.849605891
CP	2.840995207
TTR	2.824647679
INMT	2.818971711
PGAM1	2.813266942
SPARC	2.80983106
APOA1	2.809616988
SPP1	2.807785993
ARHGDIB	2.801748751
ARG1	2.799870616
HMGB2	2.799870616
PADI4	2.799870616
S100A12	2.799870616
TCN1	2.799870616
ALDOA	2.799218657
C1QA	2.797103567
CKM	2.793356883
LRG1	2.792436254
LYZ	2.787817201
SH3BGRL3	2.780688687
GLIPR2	2.780616755
PRG4	2.775378311
C3	2.770626074
IGKC	2.770232966
CLEC3B	2.769519382
APCS	2.763508651
C1QC	2.760869237
SAA4	2.760869237
SRGN	2.760364193
ALDOB	2.757564292
PNP	2.756052846
GCA	2.755453903
PIGR	2.754954699
MEIS1	2.753362974
TGFBI	2.753211777
MPO	2.752275739
TSPAN15	2.751890468
FLNA	2.75139942
RAC2	2.751122606
CD44	2.750938482
ITGB2	2.74963928
FCGR3B	2.748914913
IGHG3	2.746661714
PROC	2.746029358
F13A1	2.744712384
ALDH2	2.744410687
C8A	2.744191296
SERPING1	2.740394274
PDE4DIP	2.740252357
SERPINF2	2.737865927
ORM2	2.736630811
VASP	2.735846158
CFH	2.735505493
TIMP1	2.734427373
FGG	2.733716917
CAT	2.731398685
S100A8	2.731036291
BLVRB	2.73095194
OGN	2.729774009
MNDA	2.728248601
BASP1	2.727447507
CFI	2.727231884
SERPINA6	2.725108515
QSOX1	2.725023994
LCP1	2.723769889
HSP90AA1	2.722847982
GRN	2.721564937
WARS1	2.720662176
COTL1	2.718155161
TLN1	2.716622411
THBS4	2.716213134
LTA4H	2.71462745
APOA4	2.713611089
CA3	2.713495259
MBL2	2.713305482
COL18A1	2.712797471
LDHA	2.711799964
PFN1	2.711045688
PGLYRP2	2.710824756
FN1	2.709149513
CADM1	2.708903931
COL14A1	2.708386022
DSP	2.708148851
MUC6	2.707797174
IGFBP3	2.707769852
APOD	2.706742079
EHD1	2.706223121
ADIPOQ	2.706110735
ALB	2.705611139
P4HB	2.705577226
EHD4	2.705396521
ITIH2	2.705392229
GC	2.704505369
KNG1	2.704033578
ORM1	2.703530913
HSPA5	2.703089748
APOC3	2.702351248
APOH	2.701239416
PRKG1	2.701195412
HRG	2.700858965
H1-5	2.700789439
CPN1	2.700616168
PROCR	2.699883804
PGK1	2.699208115
H2-D1	2.698039258
CFB	2.697561095
LDHB	2.697030002
H4C1	2.69680751
PARD3	2.692728783
PLG	2.692060049
PKM	2.691736471
HPX	2.691546283
ASNS	2.691432526
ENO1	2.691076862
IGFBP7	2.690602755
FTH1	2.690121878
C4BPA	2.689733956
HSPA1A	2.689617067
TUBA1C	2.689530442
NTM	2.688265962
IGHM	2.687345938
TAGLN2	2.68680876
ACTR3	2.686666496
EFEMP1	2.686538944
LMNB1	2.686431006
S100A6	2.685989255
MARCKS	2.685980303
GPX3	2.685831658
LUM	2.685732454
AFM	2.68569998
C9	2.684917087
TPI1	2.684501062
ACTN1	2.684079863
C6	2.683707127
CPNE3	2.683656586
SEC14L3	2.6834788
CST3	2.682977413
C4A	2.68196309
PLTP	2.681126747
WFIKKN2	2.680310305
TPM3	2.680032084
FGB	2.679798045
VIM	2.679229514
IIGP1	2.678963294
AZGP1	2.67853007
NCAM1	2.678329223
C5	2.678008164
CFL1	2.677998138
IGHD	2.677800526
C8B	2.677543582
H4C14	2.67749716
YWHAB	2.677431491
ARHGDIA	2.677364284
H4C6	2.677325222
CYRIB	2.677300011
PRDX2	2.676678197
CRP	2.675860956
ITIH4	2.675641932
RHOA	2.67554207
DNAH8	2.675432157
H2AC16	2.673833675
VCP	2.673634685
CLU	2.673623699
H4C9	2.673315542
DPYSL2	2.672992192
ALDH7A1	2.672050614
H4C15	2.67162111
CHL1	2.670907574
MMRN2	2.669914441
PRTN3	2.669755269
HSP90AB1	2.669727643
NRCAM	2.667456407
RPS27A	2.667387863
MYH9	2.667364234
PF4	2.666756177
CLSTN1	2.666598464
CGREF1	2.665847605
C2	2.665731954
CALR	2.665013089
SAA2	2.664848983
GSN	2.664800608
CFD	2.664180902
F9	2.663814158
APP	2.663519779
NPC2	2.663102224
TPM1	2.662591012
LGALS1	2.661567328
CTSG	2.661522984
SERPINA3	2.661114634
KCTD12	2.660899348
YWHAZ	2.658741019
ACTN4	2.658191274
HBB	2.658029819
APOE	2.656107689
KRT4	2.655690188
SERPINA1	2.655201532
RAP1B	2.655046972
HBA1	2.654768594
CALM3	2.654689348
H4C3	2.653968847
PTMA	2.652148965
CAVIN1	2.651692318
JCHAIN	2.65164973
FCGR3A	2.651508605
PPIB	2.651364004
TMSB4X	2.650984964
COL1A1	2.65094148
GDI2	2.650696729
H4C12	2.650177855
H4C8	2.650022556
H4C13	2.64994669
PARP8	2.649881955
MORC4	2.649837012
TC2N	2.6490645
H4C2	2.648552804
ITIH1	2.648409583
H4C11	2.648167934
STIP1	2.648070562
EEF2	2.647954254
H4C4	2.64687785
C1S	2.644165289
IGLC2	2.64391376
G6PD	2.643422001
PCSK1N	2.64246468
PYCARD	2.6417021
YWHAG	2.641342892
H4-16	2.641081526
CTSB	2.640142231
F5	2.639715913
VCL	2.639355607
S100A11	2.639179377
SH3BGRL	2.638393629
CDH2	2.637986751
PTPN6	2.637773096
MDM1	2.637618523
ARPC4	2.637176178
ENPP2	2.635936255
EZR	2.635524855
CTSD	2.634416038
IGHG2	2.63318133
GAPDH	2.633168421
AMBP	2.632552353
KRT10	2.632504463
SCG5	2.632378673
SNTB2	2.631580988
SCG3	2.630930044
ELANE	2.630856386
S100A4	2.630546274
CAP1	2.628982397
FCGBP	2.628940182
CEP128	2.628928505
YWHAE	2.62881514
COL6A1	2.628779535
LGALS3BP	2.627945984
OXSR1	2.62633915
IQGAP1	2.626072693
ACTG1	2.625982159
UBA52	2.62584044
ZNF280D	2.62467936
IDH1	2.623563107
H2AC11	2.623423892
BPI	2.622742312
C1R	2.621151826
EFHD2	2.621019626
RHOC	2.620944089
CALM2	2.620754237
RAPH1	2.62071739
PMS2	2.620481057
VGF	2.617261776
CALM1	2.617232617
L1CAM	2.615504689
ARPC5	2.615163044
ERN1	2.614489586
EHD2	2.613960881
ARPC1B	2.612851095
H3C7	2.610701081
SMARCA2	2.608861924
COPE	2.608798744
NOP2	2.608043438
SPTBN1	2.607367484
RPH3AL	2.606288118
LYRM7	2.604758893
H2AC18	2.604385516
ACTB	2.602333155
HMGN2	2.598918747
ACTC1	2.595161105
CD22	2.593185505
DDAH2	2.59266886
MOSPD2	2.587334359
TARS1	2.581642677
UBTD2	2.578959658
PTGS1	2.575227363
RAB7A	2.570985651
H3C13	2.570077502
MMAA	2.568698045
H2BC18	2.566329315
ABCB6	2.563667535
FOLR3	2.559919798
CDC5L	2.559313609
IGLL1	2.559207334
VPS13C	2.559014085
RPS15A	2.558858608
PIEZO1	2.556478267
UBE4A	2.555519614
LPCAT4	2.553029142
GCN1	2.529487068
MUC3A	1.63066398
OR9G9	1.63066398
CSF2RB	1.622216667
COLEC11	1.587412115
HGFAC	1.587412115
IGFALS	1.587412115
KLKB1	1.587412115
MST1	1.587412115
PON1	1.587412115
PPIA	1.587412115
PTGDS	1.587412115
RBP4	1.587412115
SERPINA4	1.587412115
SERPINA5	1.587412115
SHBG	1.587412115
VWF	1.587412115
CR2	1.586472156
CD5L	1.56315574
A2M	1.563103635
APOC2	1.563103635
ATRN	1.563103635
C7	1.563103635
COLEC10	1.563103635
CPN2	1.563103635
MASP1	1.563103635
MASP2	1.563103635
MMRN1	1.563103635
SERPIN-F	1.563103635
SERPIN-G	1.563103635
IGHA1	1.562833968
IGLC3	1.562673082
LACD	1.562351311
IGLV3-1	1.561466439
AZU1	1.561385996
SPR1625	1.560742453
FUSA	1.560098909
IGLV3-19	1.559455366
MSN	1.559374923
HSPA8	1.558972709
CEACAM8	1.558811823
SPR0075	1.55873138
GPI	1.558650937
DEFA3	1.558329166
VTN	1.55816828
IGHV1-46	1.558087837
H2AC13	1.557766065
H2AC15	1.557685622
H2AC17	1.557524737
IGHV3-53	1.557283408
TKT	1.556639865
IGKV1D-12	1.556398536
PRDX3	1.556318093
IGHA2	1.556076764
IGHV1-2	1.555996321
KRT9	1.555915878
IGLL5	1.55567455
TUF	1.555433221
CAPZA1	1.555352778
PRDX1	1.555111449
CORO1A	1.554870121
SPXB	1.554548349
IGKV3-20	1.554467906
CNTN1	1.554387463
CAMP	1.554226578
IGHG1	1.55374392
DNAK	1.552939491
A1BG	1.552537277
IGLV1-47	1.551974176
GSTP1	1.551652405
HPR	1.551169747
TRXA	1.550928419
IGKV2D-28	1.550043547
MYL6	1.549721775
GAPA	1.549641332
PSAP	1.549560889
IGHV4-34	1.549158675
H4C5	1.548112917
ENO	1.547469374
AMIA	1.547308488
LSP1	1.546906274
IGLV3-21	1.546745388
ABC-SBP	1.546584502
GDHA	1.545940959
EEF1A1P5	1.545860516
FAM3C	1.54569963
CLIC1	1.545619187
HNRNPK	1.545458301
IGHG4	1.545297416
IGKV3-11	1.54513653
RNASE2	1.544814758
SPR1654	1.544171215
EEF1G	1.544010329
CAPG	1.543608115
SERPINC1	1.543286343
OAS1H	1.542456288
SERPIND1	1.542401471
MSMK	1.542321028
IGLC7	1.542160142
AGT	1.541918814
IGHV3-7	1.541838371
RXRB	1.541695637
RPLF	1.541677485
NBL1	1.541355713
CHGA	1.54071217
LDH	1.540631727
HBA2	1.540309956
FATB	1.54014907
PSAA	1.540068627
C4B	1.539505527
C4B_2	1.539425084
CFHR1	1.539344641
CDH13	1.539264198
STK38L	1.538653033
SERPINA3K	1.53846287
SCG2	1.538459769
TIG	1.538379326
IGLV7-43	1.538298883
PLEKHJ1	1.538082545
RPSG	1.537977112
LPA	1.537896669
RNASE3	1.537816226
SERPINA7	1.537735783
ACTR2	1.53765534
TALDO1	1.537574897
CLASP1	1.537131731
PUS1	1.536941568
MALX	1.536931354
RIMBP3	1.53637108
NUMA1	1.535800592
GNAI2	1.535420267
SPACA6	1.535230104
MYLK3	1.534469453
FHAD1	1.53427929
DNAH2	1.532377663
SELENBP1	1.531997338
TGTP1	1.531236687
APEH	1.530476036
PTPN20	1.530285873
TUBB	1.53009571
GM8251	1.529525222
PSMD5	1.500102726
HK3	1.498124044
PGM1	1.49065042
DDX46	1.486869497
BANF2	1.481973694
CLC	1.481973694
DCTN1	1.481973694
DDTL	1.481973694
DDX55	1.481973694
DEFA1B	1.481973694
FAM81B	1.481973694
H1-6	1.481973694
HBD	1.481973694
HMGB1P1	1.481973694
HNRNPCL4	1.481973694
IGHV3-23	1.481973694
IGHV3-30	1.481973694
IGHV4-39	1.481973694
IGKV1-16	1.481973694
IGKV1-17	1.481973694
IGKV1-39	1.481973694
IGKV1-5	1.481973694
IGKV4-1	1.481973694
IGLV1-44	1.481973694
IGLV1-51	1.481973694
IGLV3-25	1.481973694
IGLV6-57	1.481973694
SERPINA2	1.481973694
SERPINB10	1.481973694
SLC27A6	1.481973694
SLC4A1	1.481973694
CCDC22	1.479307653
SNX8	1.473636269
PGLS	1.471745808
MYOB9B	1.469855347
EGR1	1.468870569
HPCAL1	1.464332136
CNPY2	1.462293502
MTCH1	1.460403041
DNASE2	1.45851258
HDHD5	1.452841196
NUP155	1.449060274
DNPH1	1.447169813
ATF3	1.446624447
IL1B	1.444298082
CXCL2	1.425775223
Lilrb4a	1.411933516
CCL3L3	1.408105088
HBEGF	1.406234689
RORA	1.384367995
CXCL3	1.378640925
Gm24270	1.375721366
MARCKSL1	1.374415289
TNFAIP3	1.3731164
Chil3	1.371824659
SAMSN1	1.369262462
PARP12	1.366728379
CCRL2	1.365471783
MICAL1	1.362979285
BST1	1.361743306
SWAP70	1.360514123
IFIH1	1.359291698
FMNL2	1.358075993
SCN5A	1.355664593
CLEC4E	1.354596582
SEPTIN9	1.353279624
TDRD7	1.352096958
SAA3P	1.352055513
TGM2	1.350920791
CLEC5A	1.347430909
SPPL2A	1.346280369
SMCHD1	1.345136146
CLEC4D	1.344268835
SLFN5	1.342866513
Serpina3g	1.341741032
DUSP6	1.339583037
TLR2	1.339508567
Ly6a	1.338401514
FBXL5	1.336205597
TNF	1.335116665
GCNT2	1.334033705
FPR2	1.332956685
SMPDL3B	1.331885571
PLSCR1	1.331318536
VCPIP1	1.33082033
UPP1	1.329760929
RANBP2	1.327659516
TNFRSF1B	1.326443056
MEF2C	1.325581074
PTGS2	1.325445945
SPTY2D1	1.324550387
CRISPLD2	1.323525346
IFI44	1.322505921
GBP3	1.321492079
MXD1	1.320483789
RHOU	1.31948102
IL1RN	1.318755036
ACSL1	1.317896922
AGFG1	1.317896922
ALOX5	1.317896922
ALOX5AP	1.317896922
ATP6V1C1	1.317896922
B4GALT5	1.317896922
BAG1	1.317896922
BCL2A1	1.317896922
BCL6	1.317896922
C3AR1	1.317896922
CA4	1.317896922
CD55	1.317896922
CD63	1.317896922
CDC42EP3	1.317896922
CEACAM1	1.317896922
CEBPD	1.317896922
CKAP4	1.317896922
CNIH4	1.317896922
CYP1B1	1.317896922
DYSF	1.317896922
FCER1G	1.317896922
FKBP5	1.317896922
FLOT1	1.317896922
FNDC3B	1.317896922
GAS7	1.317896922
GNLY	1.317896922
GYG1	1.317896922
H1-2	1.317896922
H2BC5	1.317896922
H2BS1	1.317896922
IL18R1	1.317896922
IL18RAP	1.317896922
IMPA2	1.317896922
IRAK3	1.317896922
ITGAM	1.317896922
KLHL2	1.317896922
LILRA5	1.317896922
MAPK14	1.317896922
MGAM	1.317896922
MSRB2	1.317896922
NFKBIA	1.317896922
PDXK	1.317896922
PFKFB3	1.317896922
PGS1	1.317896922
PLBD1	1.317896922
RTN3	1.317896922
SCPEP1	1.317896922
SH3GLB1	1.317896922
SLC2A3	1.317896922
SPTLC2	1.317896922
TSPO	1.317896922
UGCG	1.317896922
VNN1	1.317896922
YME1L1	1.317896922
OAS2	1.317491924
HERC1	1.315524544
GRK2	1.314548922
GM2A	1.313578639
MX2	1.312613663
GDF15	1.312193708
G0S2	1.311653967
FES	1.31044428
PRDX5	1.309750293
KLHL42	1.309288946
ACOD1	1.308806257
TACC2	1.308684591
ERRFI1	1.308082252
Oasl2	1.307867382
MT-CO1	1.307481921
Ifit1bl1	1.30693364
MT1A	1.306883592
OAS1	1.306005001
NLRP3	1.30542455
ARHGEF3	1.305100549
NFKBIZ	1.305081439
KLF9	1.304510159
COL4A1	1.303921737
RAB20	1.303249426
MS4A6A	1.30234092
DCN	1.301587597
CCL4	1.301437376
MTNR1B	1.301008916
SNX18	1.300538768
IER3	1.299770451
RNU3B2	1.299645066
HIF1A	1.298756245
FLNC	1.298713404
LMO7	1.298144298
TOR1AIP2	1.297872276
Ifit3b	1.296993132
RGS1	1.296118787
NCOA4	1.295444773
ARF4	1.295249214
Trim30c	1.294384385
DENND5B	1.294213267
COL3A1	1.293659145
GBP7	1.293524274
DIPK1A	1.293106868
IL1A	1.292668855
TPM2	1.292556429
AXL	1.292007822
N4BP1	1.291818102
ABCA13	1.290971988
TIMP3	1.290916079
HDC	1.290130488
FCHSD2	1.289831589
PTAFR	1.289563831
THY1	1.289292049
LAMA5	1.288218347
MAFF	1.288123829
IFIT3	1.28763341
DDX60	1.286810107
IFITM3	1.286621149
MAP4K2	1.285991289
TDRP	1.285565184
DMD	1.283994365
DDX58	1.283561501
JDP2	1.283474236
EPHX1	1.282955835
ZUP1	1.282760377
RGS5	1.282439158
RESF1	1.281963615
Gm13394	1.281410949
DACH1	1.281171189
ACTA1	1.280899405
CTTN	1.280389561
CTSV	1.279881411
GBP2	1.279599254
NIBAN2	1.279374949
USP18	1.278819695
ALPK1	1.278044377
STAP1	1.277865633
PHF1	1.277365866
LGALS9B	1.277273276
CXCL1	1.277204801
EPS8	1.276867758
CYFIP1	1.276506369
CD27	1.276371305
KYNU	1.275876499
TNFAIP2	1.275743632
RCAN1	1.275383336
ETS2	1.274985042
CFP	1.27489181
CCM2	1.274401915
Trim30b	1.274028352
EPHA2	1.273913647
GRAP	1.273426998
CLDN1	1.271991686
ATP2A1	1.271496499
TRAFD1	1.271253484
COL4A2	1.27101787
SOCS3	1.270891801
PYGM	1.270540829
BRWD1	1.270531737
SMIM14	1.270519292
MFNG	1.27006537
Serpina3n	1.269119177
Wfdc21	1.269062845
HLA-DOA	1.268648432
BCL2L11	1.268340546
MMP14	1.268179248
Gm23238	1.267994592
ZBTB4	1.267711619
DUSP5	1.266967424
USP14	1.266907688
PLAT	1.266781007
PGAP1	1.266318013
MX1	1.266197085
SGMS2	1.265490337
DTX1	1.265396622
PARP1	1.264938215
Ifi202b	1.264787422
HS3ST3B1	1.264481327
GPR183	1.263572086
IL18BP	1.263393006
DES	1.263119724
UNC45B	1.262822559
FBXW7	1.262701463
FCGR1A	1.262219487
LUZP1	1.261771604
NDRG3	1.2613296
CMYA5	1.261325203
DAB2IP	1.26088028
APH1B	1.260649239
CD74	1.26043683
LARS2	1.259972563
HVCN1	1.259554328
Wfdc17	1.258630186
Ftl2	1.258344616
ICAM1	1.257964444
FOSL2	1.257806779
MVP	1.257373499
AREG	1.257368654
AMOTL1	1.256941653
PLK2	1.256643751
Gad1-ps	1.25608224
LBH	1.25598876
CALHM2	1.255228502
EGFR	1.254803748
CXCL10	1.254689388
MSR1	1.254425735
IRGM	1.254044969
IL33	1.253958449
XBP1	1.253537894
ACE	1.253404033
FOXP1	1.253118729
SIKE1	1.252766563
NFIL3	1.252700949
CD300LF	1.252641077
TREML4	1.252613328
TMBIM1	1.252284549
TOR3A	1.252132538
SIGLEC1	1.251869525
Bpifb9b	1.25150194
TBC1D8	1.250874748
RHOH	1.250632661
ZC3H12C	1.250250945
CBX7	1.250223093
Ifitm6	1.249814878
NOD2	1.24963051
CPSF3	1.249408011
INPP5D	1.249363651
Obp1a	1.249002487
DAB2	1.248598302
STRAP	1.248399673
PHLDA1	1.248368168
SERPINE1	1.248195451
RHOF	1.247793929
MYO1F	1.247373111
KIAA1109	1.247182087
HMOX1	1.246994857
IFITM2	1.246597297
DTX3L	1.246578217
Trim30a	1.245977604
KIAA0040	1.245806108
SLC39A14	1.24541247
Ly6c1	1.245380231
DRAM1	1.244786079
FSTL1	1.244629084
PLIN4	1.244239327
WDR77	1.243850856
KCNJ8	1.243722026
TUBB6	1.24307775
DSTN	1.243022768
ST8SIA4	1.242693107
CCL20	1.242459138
NEB	1.242309732
CDC42EP2	1.241863006
NEMP2	1.240788823
ZNF592	1.240411721
DYRK3	1.240146677
HCAR2	1.240070253
APEX2	1.240035862
GEM	1.239928186
B4GALNT1	1.239661241
GTF2E2	1.239580715
5430402E10Rik	1.239287853
SMC3	1.239158564
ZNF281	1.239017798
MEFV	1.238935066
LIFR	1.238915694
Gm12183	1.238544761
CSK	1.238457909
TLR4	1.237901032
CSF3R	1.237834031
PLIN2	1.237806552
IGSF6	1.237601226
ACP2	1.237439269
SUCO	1.237347149
BCL2	1.237073195
FLOT2	1.236344655
ISOC1	1.2362483
KCNG1	1.235720773
Slfn4	1.2357033
CCR7	1.235620901
SLC9A7	1.235260808
HSPG2	1.234901899
MYOM2	1.234702587
PARP14	1.234622068
OBSCN	1.23454417
MYH1	1.234187617
PLCB2	1.234085803
Obp1b	1.233832236
SEMA3G	1.233706558
GADD45A	1.233478023
GOT2	1.233124975
CEMIP2	1.233021893
STAB1	1.232773086
IL15RA	1.232494217
MARS2	1.232072773
RNF213	1.231969371
CD247	1.231724341
Phf11d	1.231377054
MRC1	1.231030907
DUSP16	1.23092811
USHBP1	1.230829838
Gm14744	1.230685896
LPIN2	1.230411662
DGAT2	1.230342018
ENO3	1.22999927
FOS	1.229918221
CREM	1.229897983
RAP2C	1.229387056
RASSF3	1.229317143
SLTM	1.228977758
CLN8	1.228878867
IKBKB	1.228639486
CHST3	1.228552289
MFSD14B	1.228373399
MAP3K6	1.228302325
OSM	1.228083506
MORC3	1.227966269
EIF1	1.227870638
SETX	1.227631315
DUSP1	1.227453536
KLHDC1	1.22729746
OTULINL	1.2269647
TRIOBP	1.226873176
PRICKLE3	1.226633031
IFIT1B	1.226378444
PIK3R5	1.226306765
PDK4	1.226302449
RNF19A	1.225886359
ATRNL1	1.225644533
GJA4	1.225431428
TFRC	1.225396905
SNX30	1.225317191
TRIB2	1.224990922
UBE2H	1.224910068
RAB37	1.224665721
LIF	1.2245904
ABHD15	1.224341586
ANXA2	1.224018513
GAPVD1	1.223944188
PPARA	1.223702518
MAML2	1.223696497
ARMC7	1.223055627
Ngp	1.2229886
HLA-DQA1	1.222736764
EGR2	1.222668102
CD274	1.222514631
GIMAP6	1.222102166
H2AX	1.222043191
THEMIS2	1.221997881
RB1	1.221574268
SPHK1	1.221471715
Clca3a2	1.221153151
CASP1	1.221107847
IL4I1	1.220845383
FCER2	1.220643913
DDR2	1.220533752
TREM1	1.220312795
C16orf54	1.22022314
OTUB2	1.220182454
GDF11	1.219913545
MS4A8	1.219763788
FCHO2	1.219723455
SRPK1	1.219604961
Zfp961	1.219297386
ITGB8	1.218990816
PDE7A	1.218685249
NUB1	1.218643456
FAM189B	1.218380679
ARG2	1.217911789
Gm3244	1.217813709
VEGFA	1.217628374
OBP2B	1.217472929
HSPA1B	1.217464886
VGLL4	1.21717232
PICALM	1.217020362
MYH4	1.216986801
ASCC3	1.216578204
SRL	1.216574043
BC100530	1.216276369
IFITM1	1.216162439
BST2	1.216138398
KANK1	1.215979666
NR4A2	1.215835826
SEPTIN6	1.215389162
CASQ1	1.215340362
PSMC1	1.215095355
NFAM1	1.21490933
GSAP	1.214832962
Gm45713	1.214802505
LILRB1	1.214596399
DOK3	1.214520337
GBP4	1.214402434
EMILIN2	1.214113782
GPSM2	1.213974193
Gm24265	1.213929676
NCF1	1.213916553
LOX	1.213640628
GIMAP8	1.213352523
FPR1	1.213124522
ICOS	1.21288562
F630028O10Rik	1.212821367
SDC4	1.212779126
MMP25	1.212537943
GRAMD1A	1.212493827
RAB24	1.212135305
CARD9	1.212117493
MYOF	1.21186685
Ms4a6c	1.211699233
TNNT3	1.211643498
PKN2	1.211452065
RRAD	1.211361899
CXCL6	1.211256852
SPI1	1.211142596
JUN	1.211098133
LAMC1	1.211081217
CTSZ	1.210801448
MCEMP1	1.210725351
CCR5	1.210629081
PARVG	1.210447223
OCIAD2	1.210308164
Bpifb9a	1.210244641
HCK	1.210030051
WDR82	1.209967595
CYBA	1.209890996
PDZD8	1.209814795
NCF4	1.209751941
PSTPIP1	1.209473834
MAPK11	1.209416205
ZBP1	1.209410883
NOS2	1.209195727
FGR	1.209056674
DCAF10	1.209009109
Slfn1	1.208917621
ZNF519	1.208868396
SLC11A1	1.208822385
CDK6	1.208778568
SLC26A4	1.208621878
ARFGEF1	1.208609461
ABHD5	1.208324144
HLF	1.208296709
PGAM2	1.208012758
BC043934	1.207783425
Gm43302	1.207423157
PILRA	1.207388038
ADM	1.207330556
C5AR1	1.207248985
PLAUR	1.207203906
OSBPL9	1.207031896
ST8SIA1	1.206978917
SLC28A2	1.206831826
VAMP1	1.206712488
RGS2	1.206642702
Tlr13	1.206553721
AQR	1.206446924
GPR84	1.206414668
Slfn2	1.206275615
FAM160A1	1.206182223
CTPS1	1.206063891
TMEM243	1.205918381
GCK	1.205870469
MYO1G	1.205858456
SLA	1.205719403
LPL	1.205655396
Gm14308	1.205588217
LIN28A	1.20558035
MAP3K8	1.205487408
CCR1	1.205441297
GAPT	1.205247092
LCP2	1.205163191
PLD1	1.205131982
RTP4	1.205106369
GAS6	1.204871549
WAS	1.204746032
ADGRG3	1.20460698
S100G	1.204514481
C11orf96	1.204494064
CSF2	1.204494064
GOS2	1.204494064
IFNG	1.204494064
IL23A	1.204494064
PTX3	1.204494064
ZFP36L1	1.204494064
Gm8995	1.204467927
TBC1D2	1.204353213
NPEPPS	1.204350308
GABBR1	1.204095306
PM20D1	1.204050768
CASP4	1.203975265
MYOM1	1.203838234
MT-CO2	1.203633609
HNF4A	1.203602562
HERC6	1.203602198
NFATC1	1.203581997
CLDN15	1.203494556
MT-ND4L	1.20321645
PPP3CC	1.20307201
FUT9	1.203001877
ILK	1.202861951
RYR1	1.202818255
Ifi204	1.202660239
SPON1	1.202565322
MBOAT2	1.202521186
DAXX	1.202494747
PTPN7	1.202382133
MSLN	1.202363142
MEPCE	1.202313209
OAS3	1.20224308
LYN	1.202104027
PAPOLG	1.202061913
Gm14548	1.201964974
UTP15	1.20181143
AW112010	1.201766128
TNS2	1.201561758
GPR182	1.201557892
F10	1.201547815
RSAD2	1.201525155
RGS19	1.201408762
CAPZA2	1.201404691
TRIB1	1.201385633
Zfp763	1.201312894
CYBB	1.201269709
TIFAB	1.201130656
DR1	1.201064836
Pira2	1.200991603
PLAC8	1.200852551
HDAC10	1.20081758
ADGRG5	1.200752968
PILRB	1.200713498
NCKAP1L	1.200574445
CDC42EP4	1.200571125
MILR1	1.200435392
CTNNA1	1.200405196
CDC25B	1.200405176
PPIC	1.200405166
PTGES	1.200405156
CCL7	1.200405146
CTSE	1.200405136
IFNAR2	1.200405126
CASP6	1.200405116
DYRK4	1.200405106
LMAN1	1.200405066
IL2RB	1.200405036
CDH17	1.200405026
OLR1	1.200404986
PAFAH1B3	1.200404976
CD68	1.200404966
CD53	1.200404956
TGFB2	1.200404946
STAT1	1.200404936
SMAD6	1.200404926
ERBB2	1.200404916
CD24	1.200404906
SLC27A2	1.200369007
Gimap9	1.200325467
Gm5483	1.200296339
VAV1	1.200157286
GIMAP1	1.200080603
NRROS	1.200018233
AP3M1	1.199977838
Gm7901	1.199948336
RAB32	1.19987918
RXRA	1.199836531
CYP4A11	1.199799187
SLC16A3	1.199740127
KLF6	1.199479799
NAPSA	1.199462021
MAN2A1	1.199275603
MEP1A	1.199234796
PPP1R15A	1.199225674
MYH11	1.199143968
ORAI2	1.19910904
Cyp2d26	1.198954619
VRK2	1.198927247
PLD4	1.19890581
ANXA4	1.198868109
RNF123	1.198831285
APOBEC2	1.198766757
ZSCAN22	1.198627957
PAMR1	1.198398268
SMAP2	1.19838858
RINL	1.198349598
MYBPC2	1.198339835
GADD45B	1.198236006
CACNA1S	1.198149976
PROM1	1.197912143
XAF1	1.1978931
PTGES3	1.197847209
CD8A	1.197675078
9130208D14Rik	1.197654333
ANKFY1	1.197551991
Gm1966	1.19751528
SH3PXD2B	1.197438778
SIGLEC9	1.197376227
SLC12A1	1.197301389
Oas1g	1.197237174
SAMD9L	1.197212669
Mrgpra2b	1.197098121
METTL7B	1.197030428
MS4A4A	1.196968464
LIPG	1.196875124
FCGR2A	1.196820016
SLC12A3	1.196760756
Gm20696	1.196734444
ATP8B4	1.19654191
RAB11FIP4	1.196539345
Cyp4a32	1.196492367
OBP2A	1.196268668
Trem3	1.196263804
CD86	1.196205322
COL5A1	1.196036905
NFKBIE	1.19592862
IKBKE	1.195846645
SIDT1	1.19580589
PIK3CG	1.195707592
CCL13	1.195694836
GFPT2	1.19557562
MS4A3	1.195568539
GGH	1.195542509
ADAMTS4	1.195431516
MYL1	1.195346092
TNFRSF9	1.195169448
FMO1	1.195125212
SLC15A4	1.195117303
CD52	1.195012328
MFN2	1.194889252
AOAH	1.194873275
REN	1.194734222
TMEM38A	1.194661935
DOCK2	1.194595169
EIF5	1.19456122
CHPT1	1.19443535
XIRP1	1.194321941
LILRB3	1.194317063
SPN	1.194237534
Gm15675	1.194209496
Stfa2	1.19417801
WIPF1	1.193984368
TTC7A	1.193915536
HLX	1.193899904
CUBN	1.193877649
ZC3H12A	1.193833981
SLFN13	1.193760851
PCNX4	1.193759965
PIPOX	1.193622955
JAK3	1.193621798
CPEB4	1.193595219
VEPH1	1.193518794
MT-ATP6	1.193482745
TINAG	1.193369469
GPR141	1.193343692
LYPLA1	1.193117183
ARHGAP32	1.193091079
TLE3	1.193065587
PPA1	1.192959585
THBD	1.192941554
ABCA7	1.192926534
COLQ	1.192866093
TFEC	1.192787481
IRF1	1.192716945
Gm10259	1.192715757
PARP6	1.192648733
ARHGAP4	1.192648428
SLC49A3	1.19264425
NR3C2	1.192616192
CBL	1.192509375
RAB44	1.192370322
SLC5A12	1.192367474
CHD2	1.192222256
CLMN	1.192209228
ASAH2	1.192092216
SELENOP	1.192087675
LNPK	1.192018497
CEP97	1.191990534
MT-ND3	1.191953163
SPRED1	1.191772543
SERPINB9	1.191399241
Atg4a-ps	1.191396951
PLXDC2	1.191384313
BEND5	1.19133866
VSIR	1.191257899
CDKN3	1.191141421
HSPB1	1.191122764
ARRB2	1.191118846
SLC15A3	1.19110997
HSD11B1	1.190979793
CD8B	1.19090756
NCF2	1.19084074
EED	1.190786407
FBN1	1.190693047
RASL10B	1.190659074
Gm7336	1.190562634
SPRY2	1.190495758
IL16	1.190479223
PIM1	1.190419607
MAMDC2	1.190379918
RFX7	1.190266085
CDK8	1.190179926
UNC13D	1.190145475
ZNF318	1.190053631
NR1D1	1.189944058
Bpifb5	1.189841859
EPS8L2	1.189630765
CENPF	1.189579725
SLC7A10	1.18952604
BCL3	1.18945021
ADAMTS9	1.189420349
CYP1A2	1.189239112
Gm24447	1.189210607
TARM1	1.189033052
SCGB3A2	1.189006341
MYH2	1.189001538
SETDB2	1.188985736
B430306N03Rik	1.188893999
EGR3	1.188803039
RASAL3	1.188793138
EREG	1.188774916
METTL7A	1.188774666
BAZ1A	1.188754946
CD37	1.188691048
CCDC88B	1.188615893
ZNF799	1.188585406
FXYD2	1.188544082
MAPKAPK3	1.18847684
LARP4B	1.188397887
RNF114	1.18837834
IL36G	1.188337787
GPX6	1.188314583
PIK3R6	1.188198734
HLA-DMB	1.188171937
SPATA13	1.188106244
SRBD1	1.188097992
CHRDL1	1.188086163
LRRC25	1.188059681
CFAP74	1.187920628
ALDH8A1	1.187858818
MTUS1	1.187818283
STAT2	1.187816111
EPHB6	1.187761112
GPR35	1.187642522
MALT1	1.187632542
MACF1	1.187556685
FCGR2B	1.187503469
SELE	1.187407328
Ly6g	1.187225364
FGF1	1.187183173
MAFB	1.187149792
BHLHE40	1.187143435
WNT2	1.186964404
SELP	1.18696007
APBB1IP	1.186947321
MT-CO3	1.186947258
TANK	1.186794987
S1PR1	1.186745497
KCNAB2	1.186670507
MT-RNR2	1.186544319
KIF26B	1.186517001
SLC6A13	1.186391046
ATP1A2	1.186343785
NFKB2	1.186297024
SNORD15A	1.186143891
GPNMB	1.18611294
CXCL9	1.186110526
WHAMM	1.186106546
SORT1	1.186078078
Gm10800	1.185973887
GADD45G	1.185860159
Oas1b	1.185834834
VAMP5	1.185826747
PDZD2	1.185746017
H2-Q7	1.185695781
USP32	1.185667689
HAL	1.185556728
SP140	1.185548391
LAMB1	1.185548033
PTPN1	1.185350682
MT-TS1	1.185278623
NUDT3	1.18527147
CALCRL	1.185256647
ADCY3	1.18515396
Stfa3	1.18513957
BC051076	1.184957866
DEPDC1B	1.184861464
CD180	1.184762399
TMEM198B	1.184722411
PIAS1	1.18471385
Pilrb2	1.184583358
SLC16A7	1.1845739
MB	1.184567555
ARFIP1	1.184551732
ARPC5L	1.184551732
ATXN1	1.184551732
BUD31	1.184551732
CASP10	1.184551732
CDC23	1.184551732
COX16	1.184551732
CRISP3	1.184551732
CSNK1G3	1.184551732
CYP4F3	1.184551732
DDX18	1.184551732
DUSP12	1.184551732
FBXO38	1.184551732
FLJ10246	1.184551732
GEMIN2	1.184551732
GNAZ	1.184551732
IDS	1.184551732
KLHL9	1.184551732
KPNB1	1.184551732
LAT2	1.184551732
LRRC8D	1.184551732
MAP1LC3B	1.184551732
MAST3	1.184551732
MATR3	1.184551732
MFSD4B	1.184551732
MLEC	1.184551732
MLLT11	1.184551732
MTHFD1	1.184551732
NDUFS8	1.184551732
NOTCH2	1.184551732
P2RX1	1.184551732
PHKB	1.184551732
PLP2	1.184551732
POT1	1.184551732
RAB5IF	1.184551732
RECQL	1.184551732
RNF10	1.184551732
SAT1	1.184551732
SDF4	1.184551732
SLC4A7	1.184551732
SNRPB2	1.184551732
ST3GAL5	1.184551732
SUMO1	1.184551732
TACSTD2	1.184551732
TK2	1.184551732
TWF1	1.184551732
UBE2L6	1.184551732
UFL1	1.184551732
WIPI1	1.184551732
NIPA1	1.184240791
OSBPL11	1.18417973
ALDH1A1	1.184166199
CXCR2	1.184027146
TXNDC16	1.183986744
FOSB	1.18392098
HMBS	1.183908117
RNPEP	1.183794374
NLRC5	1.18374904
OASL	1.183639642
ELF4	1.183609987
SYNE2	1.183602617
PDE5A	1.18354889
FUT4	1.183529298
CNKSR1	1.183411471
PLEK	1.183331882
CENPC	1.183302322
TNS1	1.183220934
RYK	1.183106822
CYP4F2	1.183053776
Gm14005	1.182914723
SFTPC	1.182914161
CLIC5	1.182842463
Gm15056	1.18277567
TMSB10	1.182652957
PLK1	1.182636617
Gbp9	1.182579461
CMTM7	1.182497564
ARHGEF18	1.182464835
H2-K1	1.182358511
ZFP36	1.182356865
RIPK1	1.182317808
LEF1	1.182277313
SMPX	1.182219458
5430403G16Rik	1.182090386
SLC19A3	1.182080405
ABCC2	1.181907884
LRP1	1.181904055
EDN3	1.181802299
NADK	1.181798521
RAPGEF4	1.181718316
Serpina3h	1.181709429
C19orf38	1.181663247
Gdap10	1.181540871
LAMA4	1.181533168
F7	1.181524194
BPIFB6	1.181511895
CEBPE	1.181385141
ZNF280B	1.181348608
SCUBE2	1.181315279
Tgtp2	1.181284541
ARAP3	1.181246088
BCL2L2	1.181164635
RPS6KA1	1.181107035
NEDD4	1.181000128
SMAD7	1.180981247
RASL12	1.180967982
PTPRC	1.180828929
TELO2	1.180798441
SLC22A23	1.180775808
Pbld2	1.180730891
CD5	1.180616216
EIF2AK2	1.180523392
SLC34A2	1.18041177
PXDC1	1.180272266
ALAD	1.1802535
HGD	1.180154594
VKORC1L1	1.180096553
FAM126A	1.180022423
ARHGAP30	1.179994611
ROBO2	1.179964272
CD28	1.179893082
NABP1	1.179855558
LAMP2	1.179773855
IRF7	1.179713731
IER2	1.179571983
TEAD1	1.179534948
MID1IP1	1.1794384
KCNJ15	1.179319792
ABCG2	1.179299347
TOMM70	1.179280518
C15orf48	1.179279497
UNC13C	1.179211749
DGKA	1.179179082
WAPL	1.179035735
MR1	1.179025788
FGD2	1.179001994
SNX20	1.178882188
TYROBP	1.178743135
DCLK3	1.178656437
ZNF260	1.178649501
Gm37691	1.178604082
GPSM3	1.178474091
CLDN8	1.178473039
ADPGK	1.178325976
ADAM10	1.178318472
PTPN13	1.178299236
SKAP2	1.178186923
ZNF329	1.178124936
OR2V1	1.178108776
PARP9	1.178069006
SGPP2	1.177908817
ZNF367	1.17787993
ADCY7	1.17783039
GFI1	1.177769765
TXNRD1	1.177605336
SLC38A5	1.17757174
BHMT	1.177568651
Gm37347	1.177491659
FBXO42	1.177443753
SYNPO2	1.17743323
Gm15987	1.177352606
ADA	1.177268387
APOO	1.177268387
CARD14	1.177268387
CCL5	1.177268387
CHST2	1.177268387
EBI3	1.177268387
IDO1	1.177268387
IL7R	1.177268387
IRAK2	1.177268387
JAML	1.177268387
MCOLN2	1.177268387
NAIP	1.177268387
PDE4B	1.177268387
PHLDA2	1.177268387
PIM2	1.177268387
PRAM1	1.177268387
RNF144B	1.177268387
RPP30	1.177268387
SLC2A6	1.177268387
STK26	1.177268387
TNFAIP6	1.177268387
TNFRSF4	1.177268387
TNIP1	1.177268387
TRAF1	1.177268387
WTAP	1.177268387
PRPS2	1.177261669
TIFA	1.177212698
SH2D3C	1.177121793
ARHGAP45	1.1770745
TMEM178B	1.177035948
CKAP5	1.177009929
BIN3	1.176935447
ADGRF5	1.176920172
ERP29	1.176887988
UMOD	1.176860011
PANK1	1.176796394
FBXO32	1.176750233
SPECC1L	1.176684881
CD300A	1.176657341
LIMD2	1.17658083
RFWD3	1.176578444
CCND3	1.176518288
PSME4	1.176423929
CCR9	1.176411962
NR4A1	1.176400311
PLCG2	1.176379235
HYKK	1.176337029
EML3	1.176193662
PTGFR	1.176164299
DBP	1.17599236
CASP7	1.175964561
Ifi207	1.175962076
EHF	1.175908551
UNC93B1	1.175823024
FST	1.17582121
CXCL14	1.175741805
PRDM1	1.17573662
PTPRE	1.175683971
RAP1GAP2	1.175650843
RHPN2	1.175575585
Itgb2l	1.175544918
SUSD6	1.175481256
ADAM15	1.175409889
Gm11518	1.175405865
KLF4	1.175390001
KBTBD7	1.17528419
CBR3	1.175274956
FOXM1	1.175266812
SLC22A6	1.175127759
Ly6i	1.174988706
TBC1D22A	1.174983229
Serpina3f	1.174977134
SHTN1	1.174915929
CLEC12A	1.174849653
CFLAR	1.174836321
BIRC2	1.174810626
CCDC130	1.174752312
Stfa2l1	1.1747106
UGT2A2	1.174644879
B4GALT4	1.174641716
Naip5	1.174571547
ZFYVE1	1.17445566
NKG7	1.174432494
ADAP2	1.174426623
PRKCB	1.174392962
LRRC1	1.17431565
MYBPC1	1.174276652
TMEM106A	1.174154388
STEAP4	1.174152161
RND1	1.17410298
XIRP2	1.174049512
NAALAD2	1.174015335
Cutal	1.173989416
MAPKAPK2	1.173954063
SEMA3F	1.173941923
LYL1	1.173876283
AFAP1L1	1.173781372
APCDD1	1.17373723
LOC102723996	1.17373627
ATP6V1B1	1.173666146
CDC42BPB	1.173621325
ITM2A	1.173598177
FAM169B	1.173597525
Ifit1bl2	1.173519574
SLC9A2	1.173505614
C1QB	1.173461782
Gm10717	1.173459124
AIF1	1.173457122
APOL9B	1.173457122
ARNTL	1.173457122
CALCA	1.173457122
CCL11	1.173457122
CCL17	1.173457122
CCN1	1.173457122
CENPS	1.173457122
CLSPN	1.173457122
CSF3	1.173457122
CXCL12	1.173457122
CXCL13	1.173457122
EGLN3	1.173457122
FAM107A	1.173457122
FIGNL1	1.173457122
GDF3	1.173457122
GP2	1.173457122
LHFPL2	1.173457122
LMCD1	1.173457122
LY6F	1.173457122
MPZL3	1.173457122
MRGPRA7	1.173457122
MRGPRF	1.173457122
MS4A7	1.173457122
MSC	1.173457122
MT2A	1.173457122
NCAPG2	1.173457122
PHF11	1.173457122
PRR7	1.173457122
RAD54B	1.173457122
RDH12	1.173457122
RFLNA	1.173457122
RPP25	1.173457122
SCRG1	1.173457122
SERPINB2	1.173457122
SLAMF8	1.173457122
SLAMF9	1.173457122
SPON2	1.173457122
THBS1	1.173457122
TREM2	1.173457122
UHRF1	1.173457122
TRDN	1.173372672
CDH26	1.173345811
SAP30L	1.173303967
MAP4K5	1.17320925
ARID3A	1.173186735
IRF9	1.173181018
Nctc1	1.173148577
PDIA6	1.173144199
KIFC1	1.173041965
MT-ND1	1.172986155
NOL6	1.172925236
C1orf162	1.172902912
SLC2A2	1.172870746
IL4R	1.172763859
FAT3	1.172713827
PRR5L	1.172663628
PIK3CD	1.172624806
ACKR1	1.172557618
FOXO1	1.172514994
CH25H	1.172487293
GALNT3	1.172452322
A1CF	1.172402118
BPIFA1	1.172358926
LRRC8A	1.172355743
STX11	1.1723467
DUSP2	1.172231604
FXYD5	1.172068595
ACTN2	1.172048256
TNNC2	1.172039359
SUZ12	1.171982877
DHRS7	1.171929542
SHARPIN	1.171893651
OLFML2B	1.171790489
CLEC6A	1.171739531
Clec4a3	1.171651436
GLYAT	1.171635112
MYOT	1.171600876
PACS1	1.171585894
DCAF6	1.171578481
UGT3A2	1.171573927
SLC8B1	1.171512383
IRS1	1.171483785
TIPARP	1.171464261
JAK2	1.171411571
SHISA2	1.171316148
Cyp2j11	1.171234277
PLPP1	1.171206536
ENC1	1.171183178
FOXN2	1.171176263
FBXO31	1.171127864
DEF6	1.171095224
TOP2B	1.170976142
ISG15	1.170948659
PAPPA	1.170885275
TRPM6	1.170824896
TRIP12	1.170799535
USP46	1.170776211
PDZK1	1.17073733
MYO18B	1.170732712
C130036L24Rik	1.170674122
FLRT1	1.170590051
PLPP3	1.170539012
DCDC2	1.170443435
ABHD1	1.170399959
HACE1	1.170378312
PTPRK	1.170373988
Ces1f	1.170297477
PI16	1.170260906
CNDP2	1.170224625
PDE8B	1.170173338
MGLL	1.170121854
CCN5	1.170089208
ARHGAP31	1.170075728
TNFAIP8L2	1.169982801
MED13L	1.169982556
LRRC59	1.169927297
PITPNC1	1.169923151
PTPN22	1.169843748
ATG9A	1.169799669
CHMP4B	1.169779329
DOK2	1.169704695
TENM4	1.169663794
AI987944	1.169631823
UBA7	1.169602675
SLC7A11	1.169577466
H2-DMb2	1.169484777
CC2D2A	1.169426831
CCR2	1.169426589
DNA2	1.169287536
PCGF5	1.169211619
LPAR6	1.169192062
KCNJ1	1.169153159
BIN2	1.169148483
EXOSC1	1.169046388
SH3BP1	1.169017548
ADAMTS1	1.168901169
XKR4	1.168873443
Gm18852	1.16882444
AGBL1	1.168821485
PLCB4	1.168756403
ITGAX	1.168731324
AMPD3	1.168612668
SEMA3D	1.168596221
Gm10335	1.168592271
MUSTN1	1.168468222
SLITRK6	1.168458537
VPS54	1.168441092
SLC16A1	1.168420716
CA12	1.16840455
RUBCN	1.168324804
ATP2B2	1.168321468
SCGB3A1	1.168314165
RNF14	1.168250843
Gm21738	1.168175113
EVI5	1.168061535
TRIP10	1.168039307
SELPLG	1.16803606
KLHDC8A	1.167913912
IQCE	1.167897225
LAMA2	1.167897007
CARS1	1.167873164
4930430E12Rik	1.167757954
ST6GAL1	1.167755585
UPP2	1.167731427
AKAP7	1.167652345
TPPP3	1.167645222
DOCK7	1.167614385
SH3RF2	1.167612763
PCK1	1.167579015
MORF4L2	1.167499212
Gm25835	1.167473624
DENND4A	1.167374353
Gm21781	1.1673333
BRCC3	1.16731362
FLI1	1.167201742
MYD88	1.167141293
PER3	1.167114964
STK36	1.167062689
MYNN	1.167043636
Gm10309	1.166983866
IFIT2	1.166967078
FAP	1.16694518
MAPK15	1.166923636
SLC50A1	1.16691494
PSTPIP2	1.166853349
HIBADH	1.166784583
PIGQ	1.166776352
SMAD9	1.16672341
SNN	1.166580363
H19	1.166562519
GLIPR1	1.166506477
BLNK	1.166500465
CACNB2	1.166465252
DNAJB1	1.1663993
C1orf226	1.166367424
PTPN2	1.166328345
A530064D06Rik	1.166228372
CGNL1	1.166226286
SIAE	1.166098871
KNTC1	1.166089319
GRIN2B	1.166082276
CHKB	1.166039842
SLC38A3	1.165955742
TRMT112	1.165953805
SH3BP2	1.165950266
Serpina3c	1.165870628
Phf11b	1.165861437
ABI3BP	1.165829765
GPD2	1.165811213
COQ8A	1.165761468
AZIN1	1.165683908
MMP2	1.165683009
APOBR	1.16567216
TNIP3	1.165579473
NAA38	1.165548239
CD69	1.165507249
RELB	1.165455152
TBCEL	1.165396338
TG	1.165364938
Igtp	1.165305349
SESTD1	1.165279951
SELL	1.165255001
VMO1	1.165208146
Gm13986	1.165167663
GPR160	1.165115948
LRRC17	1.165081352
ACVR2A	1.165013319
RMND5A	1.16498245
SLC46A1	1.164976895
MAMSTR	1.164971045
SLC26A1	1.164963303
GALNT15	1.164880621
STOML3	1.164841686
CLDN5	1.164837842
STXBP3	1.164809226
LTBP4	1.164748333
GSDMD	1.164698789
STXBP4	1.164636939
LRP12	1.164616454
SCN3B	1.164600047
SGK1	1.16459916
CYP2E1	1.164579771
A630001G21Rik	1.164559736
SLC22A15	1.164420683
HSPB7	1.164353916
BIRC3	1.164317805
ZFAND6	1.164295404
ZNFX1	1.164294618
ELOVL6	1.164281631
NID2	1.164142578
CCDC88C	1.164124753
NOXO1	1.164123073
MAP2K6	1.16408807
TNFAIP8	1.164003525
ACACB	1.163997728
IGFBP6	1.163965169
ETFB	1.16396314
SEMA4C	1.163833684
MYOM3	1.163805003
BIN1	1.163787503
HOXB8	1.163725419
DOCK1	1.163704626
MREG	1.163654365
FUZ	1.163654221
GMFG	1.163586366
SNTB1	1.163575967
WEE1	1.163571273
FREM2	1.16353846
KIAA0232	1.163453528
RIN3	1.163447313
PLA2G7	1.163439027
ADIPOR2	1.16330826
TNNI2	1.163230661
LSM14A	1.163212123
EPB41L4B	1.163193757
ZBTB16	1.163192361
PMP22	1.163169207
TP53	1.163065279
NR4A3	1.163040484
LY6E	1.163030154
DHX58	1.162958627
ERCC6L	1.162891101
ACSM2A	1.162853517
Sfta3-ps	1.162850938
SNED1	1.162812286
PCOLCE2	1.162741084
GRK3	1.162632681
PTPRD	1.162629137
Gm10718	1.162612995
SCLT1	1.162499599
Mirt1	1.162473942
APLNR	1.162473731
STIM1	1.162470891
Gm22442	1.162435706
H2-Q6	1.16233489
CLEC7A	1.162310949
SH2B3	1.162309883
Gm28438	1.162286065
ARHGAP25	1.162195837
Zfp873	1.162186576
FN3K	1.16218616
RCN2	1.162056784
RAN	1.1619902
VDAC1	1.161938973
LTB4R	1.161917731
LGALS8	1.161831515
CDC42SE2	1.161815741
ACER3	1.161778678
TSGA10	1.161750765
LRP2	1.161726792
BATF2	1.161643083
SESN3	1.161570409
PAH	1.161535862
DCP2	1.161516436
RNF125	1.161500572
Mup5	1.16145079
SLC6A12	1.161361519
PIK3C2B	1.161360035
Gm10722	1.161222466
TRMT12	1.161205223
UBE2B	1.161204386
RGS7	1.161173058
CTSS	1.161083413
PMAIP1	1.161067729
Mup4	1.161049485
DSG3	1.160989701
CYTH4	1.16094436
RILPL1	1.16084338
TLCD1	1.160805307
BTRC	1.1607515
RECQL5	1.160723503
Ifi205	1.160643144
JUNB	1.160624803
ACSM5	1.160591283
Zfp185	1.160589232
EPHA1	1.160488555
WDR26	1.160437284
Gm10123	1.160388149
LINGO1	1.160386264
ZNF646	1.160366065
Ces1g	1.160279218
ST6GALNAC5	1.160262315
PROK2	1.160249096
SHANK2	1.160182983
ABCC9	1.160129588
PSD4	1.160110043
GALNT13	1.160081968
RNGTT	1.160065326
KIF21B	1.160011891
LHFPL6	1.159990072
RTN4RL2	1.159981423
SLC6A20	1.15997099
SLIT2	1.159950315
ALPL	1.159894553
SCN3A	1.159881283
FZD7	1.159852379
HLA-DQB1	1.159836726
SOX17	1.159831937
Orm3	1.159781566
SLC25A4	1.159777572
SLC30A9	1.159724998
MT-ATP8	1.159692884
Gm23119	1.159660948
ARHGAP9	1.159553831
SNHG12	1.159544679
ALPK3	1.159544494
MXD4	1.159540732
TRIM63	1.159428765
OXCT1	1.159414778
[truncated: 10,737 more rows]
